# Supplementary material for: Genome-wide identification and expression profiling of the SBP/miR156 module in response to pathogen stress in sisal (Agave sisalana)
Source: Front Plant Sci. 2026 Mar 20;17:1781847. doi: 10.3389/fpls.2026.1781847 (PMC13047139; doi:10.3389/fpls.2026.1781847)
Supplement: Supplementary file 1 [file Table1.xlsx]

## Sheet: Sheet1
>AhSBP6
ATGCAACAGTCACTCCCTTCTCTATTGCGTGAAGCTCCGCAGGTTGCAAAGAAGAGACATTTAGCGTGGCAAAATGCTAATTTTCGTGCAAGCGCTCATACCAATTGGAACCCTAGCCTCTTCAGCTGGGACAGTATGAGATTCTCAGTGAAACAGTCTTCAAATGAGGTGGCAAGCTCACAAAATTCAGGTTTGACAAGGAATTCAGAGGAAGGGGAGGACCGGGCAGTGGCTAGGCCAAGCAAAAGGTTCGGTCAGTGTCTCCGGGAGCATCGGTGGGGTAACTACCCGATGTATTACCATAGAAGGCACAAGGTGTGTGAAGTTCATAGCAAGATGACTAAGGCACTTGTGGGGAAGCAGATGCAGAGGTTCTGCCAGCAATGCAGCAGGAGTTGC…
>AhSBP9
ATGGAGATGAGTTCAGGGTCTGAGGCAGCCACTGGGGCCAGTGGCTCCAGTGACTCCCTCAATGGGCTCATGTTTGGGAAAAAGATCTATTTTGAGGACGCTGGTGCTGCTTCTAGTGGAGCAAGTGGTGGGATTGGGAGCTCTTCCAAGGCCTTGACTGTGGCTGCTGCTGCTCCTCCAAAAAAGAAAGGGAAAGGGGTGGCCAAAGGTGGAGGAGGGAATCAGCAGCAGCAGCAGCAGCCACCACCAAGATGCCAGGTTGAAGGCTGCAAGCTGGATCTCACTGGGGCCAAAGCTTACTATTGCAGGCACAAGGTCTGTGGGATGCACTCAAAGTCTCCCAAGGTGGTGGTTGCTGGGATTGAGCAGAGGTTCTGTCAGCAGTGCAGCAGGTTCCAC…
>AhSBP2
ATGGCGGTGGTGGTGGTGGTGGCAGCGGCGGTGGAGCCCTCCTCCTCGAAATTAGCAAGGCAGCCACCAAGGTGCCAAGCATACTATGGCAGGCACAAGGTCTGTGGGATGCACTCAAAGGCACCCCTGGTCATTGTGGGAGGCATTGAGCAGAGATTTTGTCAGCAGTGCAGCAGATTTCATCAACTTCCTGAATTTGACCAAGGGAAGCGTAGCTGCAGACGAAGGCTCGCTGGCCATAATGAACGGCGAAGGAAACCACCGCCTGCTGCTCTATCATCCAGTATTGGGATACCCTCTTGTCCATTCAATGATGACAGTAGCAGATTGAGAGGCTTCCTCATGAACTTCACTTGCCCTCAGCTCTCCGGAACTGATGTGTGGTCGACGACTAGTAAA…
>AhSBP3
ATGCATGGCAAGGCTAGCTGGGCCATGGTTGGGAGCGTAATGCAGCGATTCTGTCAGCAGTGTAGCAGGTTTCACCTTCTTGAAGAATTTGATGAAGGGAAAAGAAGTTGCCGCCGACGGTTGGCAGGGCACAATAGAAGGAGAAGGAAAACTCATCCTGATACCAGTGTCAGTGGGAGTGCTTTAACTGATGATAAGGCTAGCAGCTATCTGCTGATAAGTCTACTTAAAATACTCACTAATTTGCATTCTGATAAATCCAACAAGTCCAAAGATCAGGACCTTGTATCTCATCTTTTGGAGAACATTGCCAGTCTAGCTGGTTCATCTGATTCAAGAAACCTTTGTGGAATTCCGCAAGCTTCTGAAGGCCTCTATGCAGCAGGAACTTCTGGTGGA…
>AhSBP4
ATGGTGAGGTGTCAGGTGCCGGGGTGCGAGGCGGATATACGGGAGCTGAAGGGGTATCACCGGAGGCACAGGGTCTGCTTGCGGTGCGCCAACGCTCCGTCGGTGGTGATCGATGGGGAGGAACGGCGGTACTGCCAGCAGTGCGGCAAGTTCCACACATTGCCAGATTTTGATGAGGGCAAACGTAGTTGTAGGAGAAAATTAGAGAGACATAACAGGAGGAGGCGGAGAAGACCAACTGATCTAGCAAGTGTGGAGGAAAAAGAAAAGGGACCTCAAGCAGACCTATTGACAGAAGCTACTTACGATGAGGAACCAAAAGAAGAGAATGGATTTGGTTGCGATACAGTTCTCAGTAGTAAAGCAAATATCAGAGAAATATTATTGGATTCTGATGAT…
>AhSBP5
ATGGAGTGGAATGTCAAGTCTCCATTGCAGTGGGATTGGGAGAATCAGGGTTTGTTCAGTGAGAAAGAAGCTGAGGTTTCTATTGCTAAACCTACACAGCAAACGGATTGGAGGTCAGAAGGCGGTCCTCCAATTGGTAGTGGATCTGTGTATTCATCGGCCGGAGGTGCCTTCTCTGGCTCAGATTTGGGGAATGGTTCGTCGAAGAGCTCCATCCCGGCATCCATTGTTTCTTCCTCAAAAGCTGGAGTAAAGATTTCAGGGTTTAATTTTGATGGAGTTGAAGGTTTCTCTAAGAGCCTTAACAAGGAATTTGCAAGGGTGGGTGACACTGGAACTTCAGCGGTGGTCCCCGCTACGGTTGGCCTTGGGGAGCCATTGATTGGCCTGAAGCTTGGT…
>AhSBP1
ATGGAGTGGAATGTCAAGTCTCCATTGCAGTGGGATTGGGAGAATCAGGGTTTGTTCAGTGAGAAAGAAGCTGAGGTTTCTATTGCTAAACCTACACAGCAAACGGATTGGAGGTCAGAAGGCGGTCCTCCAATTGGTAGTGGATCTGTGTATTCGTCGGCCGGAGGTGCCTTCTCTGGCTCAGATTTGGGGTATGGTTCGTCGAAGAGCTCCATCCCGGCATCCATTGTTTCCTCCTCAAAAGCAGGAGTAAAGATTTCAGGGTTTAATTTTGATGGAGTTGAAGGTTTCTCTAAGAGCCTTAACAAGGAATTTGCAATGGTGGGTGACACTGGAACTTCAGCGGTTGTCCCCGCTACGGTTGGCCTTGGGGAGCCATTGATTGGCCTGAAGCTTGGT…
>AhSBP7
ATGCCCTTTGTTGGCCTTGACAACAATTGGGACACCCACACCCACACCCAGACAATCCCCAGCTTTGACCCCCCATTTGCACTCCCCATGGCCACCACCCCAAGCTTCCCCTTTTACCCACGCATGGACTACCCCTCCCCTAATTGCTTCATCAAGAGAGAGGAGAATAATCATTATACTACTACTATTGGGACCTACTTCTCCTCCGGCGACTCGCTGGCCATCGACAGGCTCCTCACGGCCCGGGCCCACCACCAGCCACCCCGGTGCCAGGCCGAGGGGTGCAAGGCCGACCTCTCTGGGGCCAAGCACTACCACAGGAGGCACAAGGTGTGCGAGTTCCACTCCAAAGCCGCCGACGTCGTCGCCGGCGGACTGCAGCAGAGGTTCTGCCAGCAA…
>AhSBP8
ATGATGAACAGACCACCATCAATACCATCCTCATCAGATCCTTACCATCATCTCCTCCTCCCTCCATCATGCCCTTCGTTGGCCTTGACAACAATTGGGACACCCACCCACACCCACACCCAGACAATCCCCAGCTTTGACCCCCCATTTGCACTCCCCATGCCCACCACCCCAAGCTTCCCCTTTTACCCACGCATGGACTACCCCTCCCCTAATTGCTTCATCAAGAGAGAGGAGAATAATCATTATACTACTACTATTGGGCCGGGGAGGATTGGGCTAAACTTGGGCCACAGGACCTACTTCTCCTCCGGCGACGCGCTGGCCATCGACAGGCTCCTCACGGCCCGGGCCCACCACCAGCCACCCCGGTGCCAGGCCGAGGGGTGCAAGGCCGAC…
>AhSBP11
ATGGTGTCGTCTTCGTTTTCAAGTTCATCGAAGAGAGCTCGTTGTCTGAGCAATGGCGGCCCAATAGCCTCGTGTTTGGTTGATGGGTGTGTATCAGATCTTAGCAAGTGCAGAGAGTATCACAGGAGGCACAAGGTCTGTGAAGTCCACTCCAAGAGTGCGATTGTGATGGTGGGGGGCGAGAGCAGCGGTTCTGCCAGCAGTGTAGCAGGGTTTAGGGAAGTTACAAAGCAGTTGCCAAATGGCTCAAGAGAGATGGCTGAGGCCTGCAAGGAGATGGGCTGCCTCATTTCTAACTCGGCTGCAGAACGAGATGGAGAGTTGTGGGTTCTGATAGAGGAGCCATCTGCACTCGTTGATCAAGTGCATAAGTTGCCGAGGCGAGTTGAGCCTCCGATC…
>AhSBP10
ATGCTGGAGTACGAATGGGGCAACCCCGCGGCGGCCGCGGCCGCCATGTTGCTGTTCGGCGAAGACATCGGCCAAGTCAACGACGACAACCAGGACCAACACCAACACCAACAACAACAACAACATCACGGCATGTTCGATCACTACGGCGCGCACGGGCTTGGCATGGACTTCTTCCAGCAGCCGCAGCCCATCTCAGCGGCCGCGCTGTTCTCAACGTCAACAGCCTCGACCACCACGTGCCATCAGAGGTACGGGCTTGCCCTCCCGCCCGTCCCCGCGAGGATCGGGCTGAACTTGGGAGTCAGGACTTACTTCTCGTCCGCAGTGTGCAGGAGGAGGACGAGGACGGCGAGGTGCCAGGCCGAGGGATGCGGCGCGGACCTCACTCACGCCAAG…
>AhSBP12
ATGATGCTAGACTACGAATGGGGTAACCCCGCGGCCGCGGCGGCCATGATGCTGCTGTTCGGTGAAGACACAGGCCAAGTAGTCGACAACGGCCAAGACCGTCACCAACAACAAAACGTGTTTGATCACTACGGTGCGCACGGGCTCGGCATGGACTTCTTCCAGCAGCCGCAGGCCGCGCTATTCTCCACGTCGACCACCCCGACTACCATGTGCCATCAGAGGTACGGGCTGGCGCTGCCGCCGGCCCCCACGAGGATTGGGCTGAACTTGGGAGTTAGGACTTACTTCTCGTCGGCGTCGCCCGAGGCGGAGATGATGGTGGGGAGAGTGTGCAGGAGGAGGAGGACGGTGAGGTGTCAGGCCGAGGGCTGCGGCGCTGATCTCACTCACGCCAAG…
>AhSBP13
ATGCTAGACTACGAATGGGTAACCGCGGCCGCGGCGGCCATGATGCTGCTGTTCGGTGAAGACACAGGCCAAGTAGTCGACAACGGCCAAGACCGTCACCAACAACAAAACTTTTTGATCACTACGGTGCGCACGGGCTCGGCATGGACTTCTTCCAGCAGCCGCAGGCCGCGCTATTCTCCACGTCGACCGCCTCGACTACCACGTGCCATCAGAGATGATGGTGGGAGAGTGTGCAGGAGGAGGAGGACGGTGAGGTGCCAGGCCGAGGGCTGCGGCGCTGATCTCACTCACGCCAAGCATTATCACCGTCGGCACAAGGTTTGCGAGTTTCATTCCAAGGCGTCCATCGTCATCACCGCGGGGTTGCCGCAGCGTTTCTGCCAGCAGTGCAGCAGA…
>AhSBP14
ATGCCTCATTTGGATTTCGCAGAATTGGAACAAGGACACGATTGCTTGGTTGATCTGAAGCTATTCAATCAGTGGAAGGACCAGCAGACAACTGTAGCGGCAGCGGCGGCAATGGTGTCATCTTCGTTCTCAAGTTCATCCAAGAGAGCTCGTGCTCTGAGCGGTGGCGACCCGAGGCTAGCCTCATGTTTGGTTGATGGGTGTGTATCAGATCTTAGCAAGTGCAGAGAGTATCACAGGAGGCACAAGGTGTGCGAGGTCCACTCCAAGATTGCAACTGTTATGGTGGGGGGACGAGAGCAGCGGTTCTGCCAGCAGTGTAGCAGTTTTGTTACTAGAATTTAGtgatgaattatgctgagagattggttaattcttgatgtttttaccattgtcaat…
>AhSBP17
ATGATGCTCAGGGAGGAGGAGGCGGCGAAGGAGGCCACGGGGGGGAGGAAGAGGGTGAGGGTGAGGGCGAAGGAGGCGAGGGCGGTGGTGAGGTGTCAGGTGCCGGGGTGCGAGGCCGATATAAGGGAGTTGAAGGGGTACCACCGGAGGCACAGGGTCTGCTTGCGGTGCGCCAACGCTCCGTCGGTGGTGATCGATGGGGAGGACCGGCGGTACTGTCAGCAGTGCGGCAAGTTCCACACATTGCCAGATTTTGATGAGGGCAAACGTAGTTGTAGGAGAAAATTAGAGAGGCATAACAGGAGGAGGCGGAGAAGACCTACTGACCTAGTAAGTATAGAGGAAAAAGGAAAAGGACCTCAAGCAGACCTATCAACAGAAGCTACGTATGATGAGGAA…
>AhSBP15
ATGATGCTCAGGGAGGAGGAGGAGGCGAAGGAGGCCACGGGGGGGAGGAAGAGGGTGAGGGTGAGGGCGAAGGAGGCGGGGGCGGTGGTGAGGTGTCAGGTGCCGGCGTGCGAGGCGGATATAAGGGAGTTGAAGGGGTACCACCGGAGGCACAGGGTCTGCTTGCGGTGCGCCAACGCTCCGTCGGTGGTGATCGATGGGGAGGACCGGCGGTACTGTCAGCAGTGCGGCAAGTTCCACACATTGCCAGATTTTGATGAGGGCAAACGTGGTTGCAGGAGAAAATTAGAGAGGCATAATAGGAGGAGGCGGAGAAGACCTACTGACCTAGCAACAGACCTAACAACAGAAGCTACGTATGATGAGGAACCAAAAGAAGAGAATGGATTTGGTTGCAAG…
>AhSBP16
ATGGATGGAGAAATTGGCGCCCAAATTGTCCCTCCCATTGTTATGCAACAGTCACTCCTTCTCTTTTCGGTCTCCGGGTGCGTGGGTGGAGGTAACTACCCGATGTGTCAGGTTGATGATTGCAAGACAGATTTATCGAATGCGAAAGATTATCATAGAAGGCACAAGGTGTGTGAAGTTCATAGCAAGATGACGAAGGCGCATGTGGGCAAGAAGATGCAGAGATTCTGTCAGCAATGCAGCAGGTGGAAGAGAAGTTGCAGACGCAGGCTTGCTGGTCATAACAGACGAAGAAGGAAAACCCAACCAGAGACCGCATCTTCACGATTGTTATCTCCTGAAATCAAGGAAGCAGTGGCAACAACAATTTGGATATCGCTGTTGTTAGCCATCTTTGCA…
>AhSBP18
ATGGATGGAGAAATTGGCGCCCAAATTGTCCCTCCCATTGTTATGCAACAGTCACTCCCTTCTCTTTTTCGTGAAGTTCTGCCGGTTGCAAAGAAGAGAGATTTAGCGTTGCAAAATGCCAAATTCAGTTCAAACAGTAATACCAATTGGAACCCTAGCCTCTTCAGTTGGGACAGCACGAGATTCTCAGTGAAACAGTCTTCGAATGAGGTTGGAAGCTCACAAAATTCAGTTTTGACAAGGAATTCTGAAGAAAGGGGTGAGAAATTGACTTTGAAGCTTGGAGGGGGAGGTGGTTCGGTAGTTGAGGAGGATTGCGCGGTGGTTAGACCAAGCAAAAAGGTTCGGTCAGGGTCTCCGGGGTGCGTAGGTGGAGGTAACTACCCGATGTGTCAGGTT…
>AhSBP20
ATGCTTGTTTGTGCGAGTGCTGGTGTTTTATCATACTTGGTGTTAATTTCTTTGAGGTTCCACCAGTTGCATGAATTTGACCAAGGGAAACGAAGCTGCCGTAGACGCCTTGCAGGCCACAATGAGCGTCGAAGGAAGCCACCTCCCGGCCCTTTATCACCACGATATGGAAGACTCTCATCATCCTTCTATGAAGACAACAGCAAGTTCAGAAGCTTCCTCATGGACTTCAGTTATCCAAGGACTCAGTCTCCTCCATCAAGAGACCTATGGCCGAATGTTAGGGCCACTGATCGAGTGGCTAGCGGTGGTCAGTGGCAGGGAAACCCCAATGCTCCTTGCAATGAAGTGGTGACTCATCCATACATACATCCATTGAGCCACTACACGTCTGGGCTT…
>AhSBP19
ATGGAAGGAGAAATTGGCGCTCAAACTGCCCCTCCCGTTGTCATGCAACAGTCACTCCCTTCTCTATTGCGTGAAGCTCCGCAGGTTGCAAAGAAGAGACATTTAGCGTGGCAAAATGCTAATTTTCGTGCAAGCGCTCATACCAATTGGAACCCTAGCCTCTTCAGCTGGGACAGTATGAGATTCTCAGTGAAACAGTCTTCAAATGAGGTGGCAAGCTCACAAAATTCAGGTTTGACAAGGAATTCAGAGGAAGGGGGTGAAAATTTGACTTTGAAGCTTGGCAGGGGAGGTGCATCGGTGGTCGAGGAGGACCGGGCAGTGGCTAGGCCAAGCAAAAAGGTTCGGTCAGTGTCTCCGGGGAGCATCGGTGGGGGTAACTACCCGATGTGTCAGGTT…
>AhSBP21
ATGGAGTGGAATGTAAAGTCTCCCTTGCAGTGGGATTGGGAGAATCAGGGATTCTTCAGTGGGAAAGAAGCTGGGGTTTCTATTGCTAAACCTACACAGCGCGCTGGTTGGATGTCGGAAGGCGGTCCGACGATTGGCAGTGGATCTGTGTATTCATCGGCCGGTGGTGCCTTCTCTGGCTCAGATTTGGGGAATGGTTCATCGAAGAGCTCCATCTCGGCATCCATTGATTCCTCCTCAAAAGCAGGAGTAAAGATTACTGGATTCAATTTTGAGGGAGTTGAAGCTTTCTCTAAGAGCCTTAACAAGAACAACGAATTTGCACGGGTGGAAGACACTGGAACTTCACCTGCAGTCCCTGCTACAGTTGGCCTTGGGGAGCCACTGATTGGCCTGAAG…
>AhSBP23
ATGTGCCAAGTGGACGATTGCCGGGCAGATCTATCAAATGCTAAGGATTACCATAGGAGGCACAAGGTTTGCGAGGTTCACAGTAAGACGACGAAGGCTCTTGTGGGGAAGCAGATGCAGAGGTTCTGCCAGCAGTGCAGCAGTTCTTCATGTTCTGCGGGTGGTTCACAGTCTCCCATACCAAGGCGGTTACACCTCCTCCTCAGTGTCAGACCACTCGCCTTGAGCTCAAATTCTGATGCCCAGCAAAACGTCATTAACTTTTATATGAATTTCATTGTATCCACAGGATCGAACTGGGCGAATTATTTTCAAGCTTTTGACAAGGATCCAAGCAAAATTCCTCCATCTCTCCGGACCCAGATAGTGAATTGGCTTGCTCACAGTCCATCAGAAATG…
>AhSBP22
ATGATGAACAGACCATCATCATCACCACCCTCAGATCCTTACTACCAGCTCCTTCCTCCCCATCATGCCCTTTGTTGCTATCCTTTTTACACCCCCATGCCCTCTGCTGCTGATCACTACCCCTCACCCAATTGCTTCATCAAGACGGAGGAGAATAATAACTATACTACTGCTGCTATTGGGCCGGGGAGCGGCGGCAGCAGCAGGATTGGGCTCAACTTGGGCCACAGGACATACTTCTCCTCCGGCGACGCGCTCGCCATCAACAAGCTCCTCACGGCCCGGGCCCTTCACCACCACCGGCCACCCTGCTGCCAGCACTACCACAGGAGGCACAAGGTCTGCGAGTTCCACTCCAAAGCCACTATCGTCGTCGCCGGGGGACTGCACCAGCGGTTC…
>AhSBP25
ATGATGAACTGGCCATCATCATCTTCATCTTCAGATTCTTACCATCTCTCCTCTCCCTCCATCATGCCCTTTGCCGGCCTTGACAACAATTGGGACACCCACAGCCACCCAATCCCCAGCTTTGACTCCCCATTTGCACTTCCCATGACCACCCCAAGCTTCCCCTTTTACCCCCCCATGGCTGCTGCAGACTACTCCTCACCTAATTGCTTCATCAAGAGGGAGGAGAACAATTACACTACTATTAATTGGGGGAGCAGCAGCAGCAGCAGGATTGGGCTCAACCTGGGCCACAGGACTTACTTCTCCTCCGGCGATTCTCTGGCCATCGACAGGCTCTTCACGGCCCGGGCCCACCACCAGCACCAGCCCCCCCGGTGCCAGGCCGAGGGGTGCAAG…
>AhSBP24
ATGCCCTTTGCCGGCCTTGACAACAATTGGGACACCCACACCCACCCAATCCCCAGCTTTGGCTCCCCATTTGCACTTCCCATGACCACCCCAAGCTTCCCTTTTACCCCCATGGCTGCTGCAGACTACTCCTCACCTAATTGCTTCATCAAGAGGAGGAGAACAATTACACTACTATTAATTGGGGGCAGCAGCAGCAGCAGGATTGGGCTCAACCTGGGCCACAGGACTTACTTCTCCTCCGGCGATTCTCTGGCCATCGACAGGCTCTTCACGGCCCGGGCCCACCACCAGCACCAGCCCCCCCGGTGCCAGGCCGAGGGGTGCAAGGCCGATCTCTCCGGGACCAAGCACTACCACAGGAGGCACAAGGTCTGCGAATTCCACTCCAAAGCCACC…
>AhSBP27
ATGGATCGAAAGCCATCGGAGCCCAAGCGAACCGGCAAGGACAAGCCCTTCCAGCCCACGATGATCGCCGCCGATGATGCCGCAGCCGAAGAAGAAGAGGAAGAGATGCACGATGATGACAAGAGGAGGAGGTCATCGAGTTCGGTGACCATCGCGAGGCGGGGCCCAGGAGCGGCGGGAACAGGAGTGGGGTCGCAGCCCGCTTGCCAGGCCGAGAAGTGCGATGCGGATCTGTCGGAGGCCAAGAAGTACCACCGCCGCCACAAGGTCTGCGAGGCCCACTCCAAGGCCCCCGTCGTCATCGTCGCCGGACTCCGACAGCGATTCTGCCAGCAATGCAGCAGGTTCCATGAGCTGGCGGAGTTCGATGATGCAAAGAGGAGCTGTCGCAGGCGTTTA…
>AhSBP26
ATGGATCGAAAGCCATCGGAGCCCAAGCGAACCGGCAAGGACAAGCCCTTCCAGCCCACGATGATCGCCGCCGATGATGCCGCAGCCGAAGAAGAAGAGGAAGAGATGCACGATGATGACAAGAGGAGGAGGTCATCGAGTTCGGTGACCATCGCGAGGCGGGGCCCAGGAGCGGCGGGAACAGGAGTGGGGTCGCAGCCCGCTTGCCAGGCCGAGAAGTGCGATGCGGATCTGTCGGAGGCCAAGAAGTACCACCGCCGCCACAAGGTCTGCGAGGCCCACTCCAAGGCCCCCGTCGTCATCGTCGCCGGCCTCCGACAGCGATTCTGCCAGCAATGCAGCAGGTTCCATGAGCTGGCGGAGTTCGATGATGCAAAGAGGAGCTGTCGCAGGCGTTTA…
>AhSBP28
ATGGACTGGGAGCTGAAGATGCCGTGGGAATTGGCGGAGCTGGAGCCAAATGCCGAGGCCGGCATCGGGCCGATGGTGGGCCAAGGCAGCGGCCAGGCAATTCAGGCCGGCCACGGCCGCCTCGACTGCTCCGTGGACCTCAAGCTGGGCGGGCTGGGCGATTTCGGCCCGGCCGAGAAATGGAAGGAGCAGCAGCACAGGGCCGCCGCGGCCGCGGCCACGTCGTCGCCCTCGGGCTCGTCGAAGCGGGCCCGGGCCCTGAGCAGCAGCAGCCAGAATGCGGCTTGCCTCGTGGACGGATGCAAGTCTGACCTGAGCAACTGCCGAGAGTACCACCGCCGGCACAAAGTCTGCGAGGTTCACTCCAAAACTCCCATTGTGATGGTCGGCGGCCAGGAG…
>AhSBP29
ATGGACTGGGAGCTGAAGATGCCGTGGGAATTGGAAGGGCTGGAGCCAAATGCCGAGCCCGGTATCGGGCCGATGGTCGGACAAGGCAGCGGCCTGGCAATTCAGGACGGCCACGGCCACGGCCACGGCCGCCTCGACTGCTCCGTGGACCTCAAGCTCGGCGGACTGGGCGATTTCGGCCCGGCCGACAGCAAGTGGAAAGAGCAGCAGCACAGGACCGCCATGGCCGCCGCCGCGTCGTCGTCGCCCTCGGGATCGTCGAAGCGGGCCCGGGCACTGAGCGGCAGTAGCCAGAATGCGGCTTGCCTCGTCGACGGTTGCAAGTCCGACCTCAGCAACTGCAGAGAGTACCACCGCCGGCACAAAGTGTGCGAGGTGCACTCCAAGACCCCCATCGTG…
>AhSBP31
ATGATGATGGACTACGAATGGGGGAACCCCACGGCGGCCGCGGCCGCAATGCTGCTGTTCGGCGAAGACACGGGCCAAGTCGACGACAACAGCCACGACCGACACCAGCAACAGCAGCAACATCACATATTCGATCACTACGGCGCGCACGGCCTCGGCATGGACTTCTTCCAGCAGCCGCAGCCCATCTCGGCCGCAGCCGGGCTGTTCTCGACGTCGACTGCCTCGACCACGATGTGCCATCAGAGGTACGGGCTGGCGCTGCCGCCTGCACCGGCGAGGATCGGGCTGAACTTGGGTGTTAGGACCTATTTCTCGTCGGCGTCGCCTGAGGAGGAGATGATGGTGAATAGAGTTTGCAGGAGGAGGACGAGGACGGCACGGTGCCAGGCTGAGGGT…
>AhSBP30
ATGGAGGCCAGGTCTAGGGCGGAAGCTCAATTTTATGGTGCCGGGCCATCGAGCCGTCTGAATGGTCTTGGGAAGAAGGGCTTGGAATGGGACTTGAATGATTGGAGATGGGATGGAGATCTCTTTCTGGCTACCCCGTTGAATGGCAATGTGATGCCAGCGGAGTGTAGGAACAAGCAGCTGTCCAATAGCTTGCCGTCTTGCTCTGAAGAGACTGATCTTGGAATCATCAGGAAAGGGAAGGGTGTATCGGAGAAGCGAAGGAAGATCGTAGTGGTTGAAGATGAGGAACAACATGGCAATGGAGCTGGGATGCTTAATTTGAATCTCGGGATGAATGCTTATCCGGTGGCAGAGAAGCAAGTTACAAGGGGGAAATTGAGTCGTTCGCCATGTTGT…
>AhSBP32
ATGGATTGGGATTTGAAGCTGACTCATTTGGATTTTGCAGGATTGGAACAAGGACGCAATTGCTCAGTTGATCTTAAGCTGGGGGGTTCAGGTGCTTCAGAGCCACCCAATCAGTGGAAGGACCAACAGGCTGCAGGAGCTGCATCGGCCGCCTCAATGGTGTCGTCTTCGTTTTCAGGATCATCCAAGAGAGCTCGTGCCACGAACAATGGCAGCCCAATAACCTCATGTTTGGTTGATGGGTGTGTAACAGATCTTAGCAAGTGCAGAGAGTATCACAGGAGGCACAAGGTCTGTGAGGCCCATTCCAAGACTGCGATTGTGATGGTGGGGGGACGAGAACAGCGGTTCTGCCAGCAGTGTAGCAGATTTCACTTGCTGGTGGAATTTGATGAGGTG…
>AhSBP33
ATGGATCGAAAGCCACCCGACCCCAAGCGTGCCGGCAAGGACAGGCCCTTCCAGCCCGCGATGATCGCCGCCAATGATGACGCGGCCGATGACGACGAGGAAGAGCTGCACGCCGACGATGACAAGAGGAGGAGGTCATCGAGTTCTTCGGTGACGGTCGCGAGGCGGGGCCCAGGAGCAGCAGGAGGAACTGGAGGAGGGGCAGCGGGGTCGCAGCCGGCCTGTCAGGCCGAGAAGTGCGCTGCGGATCTGTCGGAGGCCAAGAGGTACCACCGCCGCCACAAGGTCTGCGAGGCCCACTCAAGGCCCCGCCGTCATCGTTGCCGGCCTCCGGCAGCGATTCTGCCAGCAATGCAGCAGCTGGCAGAGTTTGATGATGCAAAGAGGAGCTGTCGCAGA…
>AhSBP34
ATGGATCGAAAGCCACCCGACCCCAAGCGTGCCGGCAAGGACAGGCCCTTCCAGCCCGCGATGATCGCCGCCAATGATGACGCGGACGATGACGACGAGGAAGAGCTGCACGCCGACGATGACAAGAGGAGGAGGTCATCGAGTTCTTCGGTGACGGTCGCGAGGCGGGGCCCAGGAGCAGCAGGAGGAACTGGAGGAGGGGCAGCGGGGTCGCAGCCGGCCTGTCAGGCCGAGAAGTGCGCTGCGGATCTGTCGGAGGCCAAGAGGTACCACCGCCGCCACAAGGTCTGCGAGGCCCACTCCAAGGCCCCGCCGTCATCGTTCCATGAGCTGGCAGAGTTTGATGATGCAAAGAGGAGCTGTCGCAGACGTTTAGCTGGCCACAATGAGCGGCGCAGA…
>AhSBP35
ATGGATCGAAAACCATCCGACCCCAAGCGAACCGGCAAGGACAAGCCCTTCCCGCCGCCGATGATCGCCGCCGATGATGACGTGGCCGACGACGAAGAGGAAGAGCTGGACGTCGACGACGACAAGAGGAGGAGGTCCTCGAGTTCTTCGGTGACCATCGCGAGGAGGGCCCCAGGAGCGGCGGGGACAGCAAAGTGCGGTGCGGATCTGTCCGAGGCCAAGAGGTACCACCGCCGCCACAAGGTCTGCGAGGCCCACTCCAAGGCCCCGTCGTCACCGTTCCATGAGCTGGCGGAGTTCGATGATGCAAAGAGGAGCTGTCGCAGGCGTTTGGCTGGTCACAATGAGCGGCGCAGAAAGAGCTCCTCAGAATCTCAGGGAGAGGGCTCGAGCCGCTGC…
>AhSBP36
ATGGAAGGAGAAATTGGCGCTCAAATTGCCCCTCCCATTGTCATGCAACAGTCACTCCCTTCTCTATTTCATGAAGCTCCGCAGGCTGCAAAGAAGAGAGATTTAGCGTGGCAAAATGCCAATTTTCTTGCAAACGCTCATACCAATTGGAACCCTAGCCTCTTCAGCTGGGACAGTACGAGATTCTCAGTAAAAGAGTCTTCAAATGAGGTGGCAAAATTGCAAAATTCACTTGGCAGAGGAGGTGCATCGATAGTCGAGGAGGACCGGGCAGCGGTTAGACCAAGCAAAAAGGTTCGATCAGGGTCTCCGGGGAGCGTAGGTGGGGGTAACTACCCGATGTGTCAGGTTGACGATTGCAAGACAGATTTGTCGAATGCGAAAGATTATCATAGAAGG…
>AhSBP37
ATGGACTGGGAGCTGAAGATGCAGTGGGAATTGGCGGAGCTGGAGCCAAATGCCGAGGCCGGCATCGGGCCGATGGTGGGCCAAGGCGGCGACCGGGCAATTCAGGCCGGCCACGGCCGCCTCGACTGCTCCGTGGACCTCAAGCTGGGTGGGCTGGGTGATTTCAGCCCGGCCGAGAAATGGAAGGAGCAGCACAGAACGCCACGGCCACGGCCACGGCCGCGCAGCAGCAGCCAGAATGTGGCTTGCCTCGTGGAAGGATGCAAGTCCGACCTGAGCAACTGCAGAGAGTACCACCGCCGGCACAAAGTGTGCGAGGTTCACTCCAAGACCCCCATCGTGATGGTCGCCGGCCAGGAACAGAGATTCTGCCAGCAGTGCAGCAGATTCCACTTACTA…
>AhSBP39
ATGGATCTCACTGGGGCCAAAGCTTACTATTGCAGGCACAAGGTCTGTGGGATGCACTCAAAGTCTCCCAAGGTGGTTGTTGCTGGGATTGAGCAGAGGTTCTGTCAGCAGTGCAGCAGGTTCCACCAGTTGCATGAATTTGACCAAGGGAAACGAAGCTGCCGTAGACGCCTTGCAGGACACAATGAGCGTCGAAGAAAGCCACCTCCTGGGCCTTTATCACCGCATTACAGAAGACTTTCACCATCCTTCTATGAAGATAACAGCAGATTCAGAAGCTTCCTCATGGATTTCAGCTATCCAAGGACTCAGTCTCCGTCAAGAGATCTATGGCCTACTGTTAGGGCCACCGATCGAGTGGCTACTGGTGGTCAGTGGCAGGGAAACCCCAATGCTCCT…
>AhSBP38
ATGGAGTGGAACGTAAGGTCTCCTTTGCAGTGGGATTGGGAGAACCAGGGCTTGTTCAATGGGAAAGAAGCTGAGGTTTCTATAGCTAAGCCTACACAGCACGCGGATTGGAGGTTGGAAGGCGGTCCGACAATTCGCAGTGGATCTGTGTATTCATCGGCGGGTGGTGCCTTCTCTGGCTCAGATTTGGGGAATGGTTCATCAAAAAGCTCCATCTCGGCATCTATTGATTCCTCCTCCAAAGCAGGAGAAAAGTTACCAGGGTTTAATTTTGAGGGAGTTAAAGGTTTCTCTAAGAGCCTTAACAAGAATAAGGAATTTGCAAGGGTGGAAGACACGGGAACTTCGCCTGCAGTGGCAGCTACAGTTGGCCTTGGGGAGCCATTGATTGGCCTGAAG…
>AhSBP41
ATGGAGATGGGTAAAAGATCTTTGCCAGTCTCCACTGAGCCCCTCAATAATGGTCGTGGTGGTGGTGGTGGTGGTGGGAGCTTCTTCTCCTCCTCCTCCTCGAAAGTGGCAAGGCAGCCACCAAGGTGCCAAGTGGAGGGGTGCAATGTGGATCTGAGTGGAGCCAAGGCCTACTATGGCAGGCACAAGGTCTGTGGGTTGCACTCAAAGACACCCCTGGTCATTGTGGGAGGCCTGGAGCAGAGATTCTGTCAGCAGTGCAGCAGATTTCATCAACTTCCTGAATTTGATCAAGGGAAGCGTAGCTGCAGAAGAAGGCTTGCTGACCACAATGAACGCCGAAGGAAACCACCGCCTGCTGCTCCATCATCGAGTATTGGACTACCCTCGTCGCCATTC…
>AhSBP42
ATGGAAGCGGAGGTGGGTGCGCAAGTCGCACCTCCGATTTTCCTTCATCAGCCACTCCCAATTCGATTCCATGATGCTCCCATCCTAGCTAAGAGAGACTTCCCATGGCAAAACCCTAGTTTCCATCATCGGCAGCAACAACAGCAGATTAACCAGTGGATTCCCAATCCCGCCAGCAACTGGAATCCTAGGTTATGGGAATGGGACAGCCTAAAATTCGCTGCAAAACCCGCTTCCGATGCGCCCAACCTCCTCAATCTTGCACCTAAAGATTTAGTGCCCAAACAGAGATCGGAAGAGAACATAAAGACGCAAACTTTGTCGAAGAATTTGGAAGAAGACGGTGAAACTCTTACCTTGAAGCTTGGTGGGGGAGTCTACTCTGCGGCCGAGGAGCAG…
>AhSBP44
ATGGAAGCGGAGGTGGGTGCGCAAGTCGCACCTCCGATTTTCCTTCATCAGCCACTCCCAATTCGATTCCATGATGCTCCCATCCTAGCTAAGAAGAGAGACTTCCCATGGCAAAACCCTAGTTTCCATCATCGGCAGCAACAACAGCAGATTAACCAGTGGATTCCCAATCCCGCCAGCAACTGGAACCCTAGGTTATGGGAATGGGACAGCCTAAAATTCGCTGCAAAACCCGCTTCCGATGCGCCCAACCTCCTCAATCTTGCACCTAAAGATTTAGTGCCAAAACAGAGATCGGAAGAGAACATAAAGACGCAAACTTTGTCGAAGAATTTGGAAGAAGACGGTGAAACTCTTACCTTGAAGCTTGGTGGGGGAGTCTACTCTGCGGCCGAGGAG…
>AhSBP43
ATGGGTTCAAGATCTTTGCGAGTCTCCACCGAGCCCCTCAATGGCGGTGGTGGTGGTGGTGGCAGCGGCGGCGGGAGCTCCTCCTCCTCGAAATTAGCAAGGCAGCCACCAAGGTGCCAAGTGGAGGGGTGCAGTGTGGATCTGAGTGGAGCCAAGGCATACTATGGCAGGCACAAGGTCTGTGGGATGCACTCAAAGGCACCCTGGTCATTATTTCATCAACTTCCTGAATTTGACCAAGGGAAGCGTAGCTGCAGACGAAGGCTTGCTGGCCATAATGAACGGCGAAGGAAACCACCGCCTGCTGCTCTATCATCCAGTATTGGGATACCCTCTTCTCCATTCAATGTAGATGACAGTAGCAGATTGAGAGGCTTCCTCATGAACTTCACTTGCCCT…
>AhSBP40
ATGGAGGCCAGGTTTAGGGCAGAAGCCCATCAATTTTACGATGCCGGGCCATCGAGCCGCCTGAATAATCTAGGGAAGAAGAGCTTGGAATGGGACTTGAATGATTGGAGATGGGATGGAGATCTCTTTCTGGCTACCCCGTTGAATGGCAATGTGATGGCGTCGGAGTGTAGGAACAAGCAGCTATCGAATAGGTCGTCGTCTTGCTCTGAAGAGACTGATCTTGGAATCGCCGGGAAAGGGAAGGGTGTGTCTGAGAAGAGGAGGAGGATTGTAGTGGTTGAAGACAAGGAACAACATGGAAACAGAGCTGGGTCTCTTACTTTGAATCTCGGGATGAATGCTTATCCAGTGGCTGAGGCAGCAGACCTTGCAAATTGGGAAGGGAAGAATGAGAAG…
>AhSBP45
ATGGAGCAAGATCAGGACTCCGCATCGGTCTGGGACTGGGACAACCTCCTCGATTTCTCCGTCGACGACGTCGATCCCTTGATCCTCCCATGGGAGGACTCCACCCTCGATCCCGCTCCTCCTCCGCCGCCGCCGCCGCCGGCTCCTCCTGTGGCGGTGGAGGCGGCTGCGTCGCCGGCGGGGCGGGTGCGGAAGCGAGATCCGAGGTTGCTGTGCGAGAACTTCCTGGCGGGGAGGGTGCCGTGCGCGTGCCCGGAGGTGGACGAGATGATGCTGAGGGAGGAGGAGGAGGCGGAGGAGGCGGCGGGGGGGAGGAAGAGGGCGAGGGCGAGGGCGGCTATGGCCGTGGTGAGGTGTCAGGTGCCGGGGTGCGCGGCAGATATAAGGGAGCTGAAGGGG…
