# Supplementary material for: Genome-wide identification and expression profiling of the SBP/miR156 module in response to pathogen stress in sisal (Agave sisalana)
Source: Front Plant Sci. 2026 Mar 20;17:1781847. doi: 10.3389/fpls.2026.1781847 (PMC13047139; doi:10.3389/fpls.2026.1781847)
Supplement: Supplementary file 2 [file Table2.xlsx]

## Sheet: Primer
Primer name	Sequence
AhmiR156_RT Primer	GTCGTATCCAGTGCAGGGTCCGAGGTATTCGCACTGGATACGACGTGCTC
AhmiR156_F Primer	GCGCGCTGACAGAAGAGAGTG
AhmiR156_R Primer	GTGCAGGGTCCGAGGT
AhU6_RT Primer	GTCGTATCCAGTGCAGGGTCCGAGGTATTCGCACTGGATACGACGAATTT
AhU6_F Primer	GCGGGGGCATAGGCTCGGTG
AhU6_R Primer	GTGCAGGGTCCGAGGT
AhActin-F	GATCTGGCATCACACTTTCTAC
AhActin-R	CAGCAATACCAGGGAACATAGT
AhSBP9-qPCR-F	AACCTGAATTTATCTGTGTGGGG
AhSBP9-qPCR-R	TGAAGCTTTTTTCTTGGGCC
AhSBP17-qPCR-F	TTTGGGGCTTGTTGGTTTG
AhSBP17-qPCR-R	CGCTTGTACTTGGTGAGTGACG
AhSBP27-qPCR-F	ATCGTCATACTTACAGAAGCAGTCA
AhSBP27-qPCR-R	CCCGAGATTTAAAACAGTAGTCAAA
AhSBP34-qPCR-F	TTATTGAGCATATAGGGTGTGATTAGAG
AhSBP34-qPCR-R	CCATTACATATTCCCACAACGC
AhSBP38-qPCR-F	ACTGATTCTTGGGGTTCGGT
AhSBP38-qPCR-R	GCTCTTGTTGAGGCAGGGTGT

## Sheet: miR156
miR156 name	Sequence
osa-miR156a	UGACAGAAGAGAGUGAGCAC
osa-miR156b-5p	UGACAGAAGAGAGUGAGCAC
osa-miR156c-5p	UGACAGAAGAGAGUGAGCAC
osa-miR156f-5p	UGACAGAAGAGAGUGAGCAC
aof-miR156a	UGACAGAAGAGAGUGAGCAC
aof-miR156b	UUGACAGAAGAUAGAGAGCAC
aof-miR156c	UGACAGAAGAGAGAGAGCAC
zma-miR156d-5p	UGACAGAAGAGAGUGAGCAC
zma-miR156f-5p	UGACAGAAGAGAGUGAGCAC
zma-miR156g-5p	UGACAGAAGAGAGUGAGCAC
asi-miR156	UGACAGAAGAGAGUGAGCAC

## Sheet: Sheet3
osa-miR156a	UGACAGAAGAGAGUGAGCAC
osa-miR156b-5p	UGACAGAAGAGAGUGAGCAC
osa-miR156c-5p	UGACAGAAGAGAGUGAGCAC
osa-miR156f-5p	UGACAGAAGAGAGUGAGCAC
aof-miR156a	UGACAGAAGAGAGUGAGCAC
aof-miR156b	UUGACAGAAGAUAGAGAGCAC
aof-miR156c	UGACAGAAGAGAGAGAGCAC
zma-miR156d-5p	UGACAGAAGAGAGUGAGCAC
zma-miR156f-5p	UGACAGAAGAGAGUGAGCAC
zma-miR156f-3p	GCUCACUUCUCUUUCUGUCAGC
zma-miR156g-5p	UGACAGAAGAGAGUGAGCAC
zma-miR156g-3p	GCUCACUUCUCUUUCUGUCAGC
