# Supplementary material for: Genome-wide identification and expression profiling of the SBP/miR156 module in response to pathogen stress in sisal (Agave sisalana)
Source: Front Plant Sci. 2026 Mar 20;17:1781847. doi: 10.3389/fpls.2026.1781847 (PMC13047139; doi:10.3389/fpls.2026.1781847)
Supplement: Supplementary file 3 [file Table3.xlsx]

## Sheet: Sheet1
Gene ID	WoLF PSORT (Top Hit)	WoLF Score (nucl)	DeepLoc 2.0 Prediction	DeepLoc 2.0 Prob (Nucleus)	DeepLoc 2.0 Signals	Integrated Result
AhSBP1	nucl	13	Nucleus	0.9447	Nuclear	Nucleus
AhSBP2	chlo (nucl: 6)	6	Nucleus	0.8986	Nuclear	Nucleus
AhSBP3	chlo (nucl: 2)	2	Nucleus	0.5558	-	Nucleus
AhSBP4	nucl	6	Nucleus	0.549	-	Nucleus
AhSBP5	nucl	14	Nucleus	0.9279	Nuclear	Nucleus
AhSBP6	nucl	6	Nucleus	0.7447	-	Nucleus
AhSBP7	nucl	14	Nucleus	0.9345	Nuclear	Nucleus
AhSBP8	chlo (nucl: 5)	5	Nucleus	0.9164	Nuclear	Nucleus
AhSBP9	nucl	14	Nucleus	0.9509	Nuclear	Nucleus
AhSBP10	nucl	13	Nucleus	0.924	Nuclear	Nucleus
AhSBP11	chlo (nucl: 1)	1	Nucleus	0.9162	Nuclear	Nucleus
AhSBP12	nucl	14	Nucleus	0.9136	Nuclear	Nucleus
AhSBP13	nucl	14	Nucleus	0.8657	Nuclear	Nucleus
AhSBP14	chlo (nucl: 4)	4	Nucleus	0.9366	Nuclear	Nucleus
AhSBP15	plas (nucl: 3)	3	Nucleus	0.5616	Nuclear	Nucleus
AhSBP16	plas (nucl: 4)	4	Nucleus	0.6471	-	Nucleus
AhSBP17	nucl	4.5	Nucleus	0.8917	Nuclear	Nucleus
AhSBP18	nucl	14	Nucleus	0.9156	Nuclear	Nucleus
AhSBP19	plas (nucl: 4)	4	Nucleus	0.8177	-	Nucleus
AhSBP20	vacu (nucl: 2)	2	Nucleus	0.883	-	Nucleus
AhSBP21	nucl	14	Nucleus	0.9466	Nuclear	Nucleus
AhSBP22	nucl	13	Nucleus	0.8862	Nuclear	Nucleus
AhSBP23	nucl	4	Nucleus	0.4507	-	Nucleus
AhSBP24	chlo (nucl: 3.5)	3.5	Nucleus	0.7753	-	Nucleus
AhSBP25	nucl	14	Nucleus	0.9003	Nuclear	Nucleus
AhSBP26	nucl	12	Nucleus	0.9671	Nuclear	Nucleus
AhSBP27	nucl	12	Nucleus	0.9671	Nuclear	Nucleus
AhSBP28	nucl	14	Nucleus	0.9345	Nuclear	Nucleus
AhSBP29	nucl	14	Nucleus	0.9287	Nuclear	Nucleus
AhSBP30	nucl	4	Nucleus	0.6919	-	Nucleus
AhSBP31	nucl	14	Nucleus	0.9257	Nuclear	Nucleus
AhSBP32	nucl	5	Nucleus	0.9108	Nuclear	Nucleus
AhSBP33	nucl	13	Nucleus	0.9429	Nuclear	Nucleus
AhSBP34	nucl	4	Nucleus	0.9388	Nuclear	Nucleus
AhSBP35	nucl	14	Nucleus	0.9557	Nuclear	Nucleus
AhSBP36	nucl	5	Nucleus	0.7354	-	Nucleus
AhSBP37	nucl	14	Nucleus	0.9348	Nuclear	Nucleus
AhSBP38	nucl	14	Nucleus	0.9465	Nuclear	Nucleus
AhSBP39	nucl	14	Nucleus	0.9193	Nuclear	Nucleus
AhSBP40	nucl	5	Nucleus	0.7566	-	Nucleus
AhSBP41	nucl	12.5	Nucleus	0.9618	Nuclear	Nucleus
AhSBP42	nucl	5	Nucleus	0.7742	-	Nucleus
AhSBP43	nucl	11	Nucleus	0.9078	-	Nucleus
AhSBP44	nucl	5	Nucleus	0.8151	-	Nucleus
AhSBP45	nucl	5	Nucleus	0.6996	Nuclear	Nucleus
