# Supplementary material for: Genome-wide identification and expression profiling of the SBP/miR156 module in response to pathogen stress in sisal (Agave sisalana)
Source: Front Plant Sci. 2026 Mar 20;17:1781847. doi: 10.3389/fpls.2026.1781847 (PMC13047139; doi:10.3389/fpls.2026.1781847)
Supplement: Supplementary file 4 [file Table4.xlsx]

## Sheet: Sheet1
>OsSPL14
MEMASGGGAAAAAGGGVGGSGGGGGGGDEHRQLHGLKFGKKIYFEDAAAAAGGGGTGSGSGSASAAPPSSSSKAAGGGRGGGGKNKGKGVAAAAPPPPPPPPRCQVEGCGADLSGIKNYYCRHKVCFMHSKAPRVVVAGLEQRFCQQCSRFHLLPEFDQGKRSCRRRLAGHNERRRRPQTPLASRYGRLAASVGEHRRFRSFTLDFSYPRVPSSVRNAWPAIQPGDRISGGIQWHRNVAPHGHSSAVAGYGANTYSGQGSSSSGPPVFAGPNLPPGGCLAGVGAATDSSCALSLLSTQPWDTTTHSAAASHNQAAAMSTTTSFDGNPVAPSAMAGSYMAPSPWTGSRGHEGGGRSVAHQLPHEVSLDEVHPGPSHHAHFSGELELALQGNGPAPAPRID…
>OsSPL16
MEWDLKMPPAASWELADELENSGGGGVPAAVSSSSAAVGGGVNAGGGGRQECSVDLKLGGLGEFGGGGAQPRVAVAGEPAKGKGPAAAATGAAAAASSAPAKRPRGAAAAGQQQCPSCAVDGCKEDLSKCRDYHRRHKVCEAHSKTPLVVVSGREMRFCQQCSRFHLLQEFDEAKRSCRKRLDGHNRRRRKPQPDPMNSASYLASQQGARFSPFATPRPEASWTGMIKTEESPYYTHHQIPLGISSRQQHFVGSTSDGGRRFPFLQEGEISFGTGAGAGGVPMDQAAAAAAASVCQPLLKTVAPPPPPHGGGGSGGGKMFSDGGLTQVLDSDCALSLLSAPANSTAIDVGGGRVVVQPTEHIPMAQPLISGLQFGGGGGSSAWFAARPHHQAATGAAAT…
>OsSPL15
MQREVGPQVAPPMFLHQIQPLPPHATAAKKRGNPWPAAAVAAAEAKGGGNWNPRMWDWDSRALTAKPSSDALRVNAGLSHHQQQQQQSPPAAAKAAEALRQGGGGSGGLNLQLGLREDAATPMDVSPAATTVSSSPSPPASSAPAQEPVVRPSKRVRSGSPGSASGGGGGGGGGGNSGGGGGSYPMCQVDDCRADLTNAKDYHRRHKVCEIHGKTTKALVGNQMQRFCQQCSRFHPLSEFDEGKRSCRRRLAGHNRRRRKTQPTDVASQLLLPGNQENAANRTQDIVNLITVIARLQGSNVGKLPSIPPIPDKDNLVQIISKINSINNGNSASKSPPSEAVDLNASHSQQQDSVQRTTNGFEKQTNGLDKQTNGFDKQADGFDKQAVPSTMDLLAVLST…
>OsSPL8
MMNVPSAAAASSCDDFGYNATPPPPPSLLPIMDQDGGGGSIQRDHHQHHNHQQLGYNLEPSSLALLPPSNAAAAAAHHATIAHASPHDLLQFYPTSHYLAAAGGAGGGGNPYSHFTAAAAAGSTFQSYYQQPPQDAPEYYFPTLVSSAEENMASFAATQLGLNLGYRTYFPPRGGYTYGHHPPRCQAEGCKADLSSAKRYHRRHKVCEHHSKAPVVVTAGGLHQRFCQQCSRFHLLDEFDDAKKSCRKRLADHNRRRRKSKPSDGEHSGEKRRAQANKSAATKDKAGSSSKNAGIGDGFETQLLGGAHMSKDQDQAMDLGEVVKEAVDPKGKASMQQQQQQAHHGIHQQSHQQHGFPFPSSSGSCLFPQSQGAVSSTDTSNIAQVQEPSLAFHQQHHQH…
>OsSPL7
MEGNGCGGSGATPRGVVGMHWAPVVTSPPSPQPPFLPPAPCRPDVQMQQQGGLTCLKLGKRPCFWGGDGAGQVAQGSGGGGGGGGGGSADQGKRKEKAATAVPVVPRCQVEGCDITLQGVKEYHRRHKVCEVHAKAPRVVVHGTEQRFCQQCSRFHVLAEFDDAKKSCRRRLAGHNERRRRSNASEAMARGSAHPHGMPVLGHGFPPYGLPTSSAGALSLLSSARATGPWLMPTPDISARSSAALDELIAENRAALLSWQFFSDRQPPPAGRPTGRSPGSETAGGWHAHLQARPPPPGAGGQHENQSGHVTLDLMQATTAAGGSGAPFRPVPARPPKEGGDAGCTSDAWTPSPMEGARVV*
>OsSPL13
MDRKDKARKNFSSSSSSSAASMAALAAAAAAGDGGAALPSPMEEDKKPRLVASSLAPVAGGGGGGSSSSAAVAAGASSSSSSSSVAAAARRGAGRAGGGAPSGGGGGPRCQVERCGVDLSEAGRYNRRHKVCQTHSKEPVVLVAGLRQRFCQQCSRFHELTEFDDAKRSCRRRLAGHNERRRKSAADTAHGENCRHADQDAGRSHQGTGNPPFQIR*
>OsSPL2
MDWDAKMPSWDLGTVVGPSGGGGGGGGGGGALDLKLGAPTSWKTTTTVSAASAAPAAVAPPPPPPASSSSSAAAAGKRARAGQGQQAAVPACSVEGCAADLSKCVRDYHRRHKVCEAHSKTAVVTVAGQQQRFCQQCSRFHLLGEFDEEKRSCRKRLDGHNKRRRKPQPDPLNPGNLFANHHGAARFTSYPQIFSTAASMSPQETKWPANVVKTEAADVFQEPYYHALHLNGAGAAAAASIFHHGGNKARKHHFPFLTADHGGGAAAASPLFGCQPFTITPSSESRSSSSSRHSNGKMFAHDGGLDNCALSLLSDNPTPTAQITIPQPLFAGGGQYGGGGGGDVSLTGLSYVRMAGKDTSILAKSATTTATTATTPTTTSAQLQYHGYYHHHVSADQGS…
>OsSPL1
MSSGLKKKGLEWDLNDWRWDSNLFLATPSNASPSKCSRRELGRAEGEIDFGVVDKRRRVSPEDDDGEECINAATTNGDDGQISGQRGRSSEDEMPRQGTCSSSGPCCQVDGCTVNLSSARDYNKRHKVCEVHTKSGVVRIKNVEHRFCQQCSRFHFLQEFDEGKKSCRSRLAQHNRRRRKVQVQAGVDVNSLHENHSLSNTLLLLLKQLSGLDSSGPSEQINGPNYLTNLVKNLAALAGTQRNQDMLKNANSAAIASHTGNYVAKGNSLHDSRPHIPVGTESTAEEPTVERRVQNFDLNDAYVEGDENRTDKIVFKLFGKEPNDFPSDLRAQILSWLSNCPSDIESYIRPGCIILTIYMRLPNWMWDKLAADPAHWIQKLISLSTDTLWRTGWMYARVQ…
>OsSPL6
MEAARVGAQSRHLYGGGLGEPDMDRRDKRLFGWDLNDWRWDSDRFVATPVPAAEASGLALNSSPSSSEEAGAASVRNVNARGDSDKRKRVVVIDDDDVEDDELVENGGGSLSLRIGGDAVAHGAGVGGGADEEDRNGKKIRVQGGSPSGPACQVEGCTADLTGVRDYHRRHKVCEMHAKATTAVVGNTVQRFCQQCSRFHPLQEFDEGKRSCRRRLAGHNRRRRKTRPEVAVGGSAFTEDKISSYLLLGLLGVCANLNADNAEHLRGQELISGLLRNLGAVAKSLDPKELCKLLEACQSMQDGSNAGTSETANALVNTAVAEAAGPSNSKMPFVNGDQCGLASSSVVPVQSKSPTVATPDPPACKFKDFDLNDTYGGMEGFEDGYEGSPTPAFKTTDSP…
>OsSPL5
MAVPAAAVAADVVDFGYAAPMPPPYVGFDPAGMGGERQLFQHGGACHGLYDGGLDFSAAAAFQEAATLGVGLPGGNLLQSLAPPAAAAATPSSLQMPMMMSLPGLPATAADVYPFGGGGFVKREDGPVLDVVGGGGGGRIGLNLGRRTYFSPADVLAVDRLLLRSRLGGMGMEMGMGMGVLGLGLAAAAHHHQPPRCQAEGCKADLSAAKHYHRRHKVCDFHAKAAAVLAAGKQQRFCQQCSRFHVLAEFDEAKRSCRKRLTEHNRRRRKPTAGGQSSKDSPPPPPSKKGTDASIASSYTSCDHHKAAASTTTASGVSCLQELADHHDVGGGHQAAMAAAPPPTLSLAALPPQEEDDEDEDGGLGNVLMMQQHHQRRRLQHDGDGDDDVAAAAAHHHLM…
>OsSPL3
MGSFGMDWNQKSSVLWDWENMPPIGNSANENPKNVMLAESKLAGVGVDIGHESGHSSGGTFSSSSEIGYGSSKSSISASIDSPSKVGNTIELNFASAEEHDKNMDKGKSKVDDTGTSRSPVVAANRVEPLIGLKLGKRTYFEDVCGGQNVKSSPSGVSVATPSPGLAKKVKVAQQNTQNPHCQVEGCNVDLSSAKPYHRKHRVCEPHSKTLKVIVAGLERRFCQQCSRFHGLAEFDQKKRSCRRRLHDHNARRRKPQPEAISLSSSRLSTLLYGDARQQASFLFGQAPYGQMGSCASSWDNPVPGGFKFTATKAPWSRPTIAAGVDGTHVSNQQASGNVLPHGAHHSFDGLMAFKETNAKVLNQGMEASAVASGSARGPDFEHALSLLSIDSVGAANLQ…
>OsSPL4
MDWMPPPKPTSPRSPPLLWDWADAAVPGSSSGEVSAAAAAAAAHPGRRRKEKRGRAEEGGGGGGEVRCQVEGCGVELVGVKDYHRKHRVCEAHSKFPRVVVAGQERRFCQQCSRFHALSEFDQKKRSCRRRLYDHNARRRKPQTDVFSYASARPPSSLLFDDNRQISFVWNKAPLSHVRPFAISPWESSSEVGTTDGHIYLDKSHISKSLPAFNTDIDELLPMKDFSAATIWMFFGVLFIRTAQESCMSFH*
>OsSPL17
MATGGSGGGGGGGGGGDDVHGLKFGKKIYFEQDAAASASAAAVESSSTSSGGGGKKGKGVAAAAAPPPPLPPRCQVEGCGVDLSGVKPYYCRHKVCYMHAKEPIVVVAGLEQRFCQQCSRCSVHMVRFHQLPEFDQEKKSCRRRLAGHNERRRKPTPGPLSSRYGRLAASFHEEPGRSRSFVVDFSYPRVPSSVRDAWPAIQPSDRMSGSIQWQGGHELHPHRSAVAGYSDHHAFSSHGGSAAGAPMLHHPAFELTSGGCLAGVATDSSCALSLLSTQPWDTTQSTSSHNRSPPMSSTASAFGGGNNPVSPSVMASNYMAASPGWNSSSRGHDGARNVHLPPPHGVVLNEVPPGSVHHGHFSGELELALQGGAPSNRPEAEHGSGSGAFSHSTNAMNWS…
>OsSPL18
MDWDLKMPVSWDLAELEHNAVPNMAAAASAAEPGIAAVAASRGAPGRPECSVDLKLGGLGEFGAADALKEPAAAAKAPVSSAAAAASVAKVPPSTSTLKRPRGGGGGGGGQCPSCAVDGCKADLSKHRDYHRRHKVCEPHSKTPVVVVSGREMRFCQQCSRFHLLGEFDEAKRSCRKRLDGHNRRRRKPQADSMSSGSFMTSQQGTRFASFTPPRPEPSWPGIIKSEETPYYSHHHHPHPVMTSRQPHFVGSPSSATTAAFSPKEGRRFPFLHEGDQISFGGGGGAAAAATLEISVCQTTVVAPPPPESSSSNKMFSSDGLTTATTTTTTAHHHHHHHQVLDSDCALSLLSSPANSSSVDVSRMVQPSPAAAAGAEHHHHHQIPMAQPLVPNLQQQFGG…
>OsSPL10
MMSGRMNAAGDESPFPFGAMQAPGPGAYVGFDHGAAAVAAAAAAAQRAGMLQHHHHHMYDGLDFAAAMQFGGGQDAPPHPQLLALPPSMAAPPPPPMPMPLQMPMTMPMPGDVYPALGIVKREGGGGGQDAAAGRIGLNLGRRTYFSPGDMLAVDRLLMRSRLGGVFGLGFGGAHHQPPRCQAEGCKADLSGAKHYHRRHKVCEYHAKASVVAASGKQQRFCQQCSRFHVLTEFDEAKRSCRKRLAEHNRRRRKPAAAATTAVAAAKDAAAAPVAAGKKPSGGAATSYTGDNKNVVSMSAAKSPISSNTSVISCLPEQGKHAAAAARPTALTLGGAPPHESSAPQIGAMLHHHHHHQQDHMQVSSLVHINGGGGGGSNNILSCSSVCSSALPSTATNGE…
>OsSPL11
MECNPVSSTTSSSLLWDWDATASAEPPPPPGKRGGRDSSSASASAKRGRSAAAAGDAAAVAAEAPRCQVEGCGLELGGYKEYYRKHRVCEPHTKCLRVVVAGQDRRFCQQCSRFHAPSEFDQEKRSCRRRLSDHNARRRKPQTDVFAFGSGTLPRSLFDDRQQISFAWDNNAPLNHANTTSSSSWTSDLQLSQVMDISKRSRKAGADSANIRLSNALPTLCHDTNELLPIKGADASETASKLDGALDVQRALSLLSASSRGLTDPGHQTSSIIQFTNSNQNSTLPSVPSEGNSNVPFWVDGQHQAVEPQVFQFTMDTGNTVFPDLERIKPSYESSMFGLNQIH*
>OsSPL12
MASFGMNWNQKSPVFWDWENPAPFGPNTMENPKSIPHPEPRGVVVAAANHGSTNSSGGTFTSSSELANGSSKSSLSASFDSSSKLGNSLEFRFASVKGHGKNMCKDGEAGRVEDSGTSPAVAVSHGEPVIGLKLGKRTYFENVCGGQNVKSSSAASGVTCPSTVVKKMKVSQQSTQSSYCQVEGCKVDLSSAREYHRKHKVCEAHSKAPKVIVSGLERRFCQQCSRFHGLAEFDQKKKSCRRRLSDHNARRRKPQQEAISFGSSRLATMFYDARQQTDIYFGQSPFGQVRSNAISSCDNLGGFKFTEAKLPWMKPMKTIGLEDLNFSTLQMPGNVVSHTVHHHDFDGLIPFKGNTPKVLNQGVDPACAVVSSNSNGAPDLRRALSLLSSDSWGPADVQA…
>OsSPL9
MDAPGGGGGGGGGGGGVDAGEPVWDWGNLLDFAVHDDDSLVLPWGDDSIGIEADPAEAALLPPAPSPQPAEAEAEAAGPASLPSSMQAEGSKRRVRKRDPRLVCPNYLAGRVPCACPEIDEMAAALEVEDVATELLAGARKKPKGAGRGSGAAVGGSGGGASRGTPAEMKCQVPGCEADIRELKGYHRRHRVCLRCAHAAAVMLDGVQKRYCQQCGKFHILLDFDEDKRSCRRKLERHNKRRRRKPDSKGILEKDIDDQLDFSADGSGDGELREENIDVTTSETLETVLSNKVLDRETPVGSDDVLSSPTCAQPSLQIDQSKSLVTFAASVEACLGTKQENTKLTNSPVHDTKSTYSSSCPTGRVSFKLYDWNPAEFPRRLRHQIFEWLSSMPVELEGY…
>OsSPL19
MEWAAAATKAASWGMAVAAAAAADDAGPTMLSFAGPSSSSSSPDAAAAAAAAAAAALHDFSVRARPAAAAPATRRARGGSGGGGGGGGGAEACSVDGCRSDLSRCRDYHRRHKVCEAHAKTPVVVVAGQEQRFCQQCSRFHNLAEFDDGKKSCRKRLDGHNRRRRKPQHDALNPRSFLPYHQANQFSVYPQTFPIADQNADALMRPLDRHPPFSISFSGTFREPKQFPFMQDGGSGLGAARHDLLRPFSSPEDGANITTTRSACNGVPHGLDPECALSLLSSSLHPSPAAGISSATAPPQFAPSSFSRIAASSQAVTTAFASDGGSVAGDHVLVPAVTYEDPSQAMPFSWQV*
>AtSPL8
MLDYEWDNPSSIVLSGDERNPDSDPTRSSFSFFDPISHYNNDHRHITISPPLLSSFSNQQQQHHLTLYGQTNSNNQFLHHHHHHHSLYGSTTTTTPYGASDPIYHPHSSAPPASLFSYDQTGPGSGSGSSYNFLIPKTEVDFTSNRIGLNLGGRTYFSAADDDFVSRLYRRSRPGESGMANSLSTPRCQAEGCNADLSHAKHYHRRHKVCEFHSKASTVVAAGLSQRFCQQCSRFHLLSEFDNGKRSCRKRLADHNRRRRKCHQSASATQDTGTGKTTPKSPNDSGVKASSSPSSNAPPTISLECFRQRQFQTTASSSTSASSSSNSMFFSSG
>AtSPL14
MDEVGAQVAAPMFIHQSLGRKRDLYYPMSNRLVQSQPQRRDEWNSKMWDWDSRRFEAKPVDVEVQEFDLTLRNRSGEERGLDLNLGSGLTAVEETTTTTQNVRPNKKVRSGSPGGNYPMCQVDNCTEDLSHAKDYHRRHKVCEVHSKATKALVGKQMQRFCQQCSRFHLLSEFDEGKRSCRRRLAGHNRRRRKTTQPEEVASGVVVPGNHDTTNNTANANMDLMALLTALACAQGKNAVKPPVGSPAVPDREQLLQILNKINALPLPMDLVSKLNNIGSLARKNMDHPTVNPQNDMNGASPSTMDLLAVLSTTLGSSSPDALAILSQGGFGNKDSEKTKLSSYENGVTTNLEKRTFGFSSVGGERSSSSNQSPSQDSDSRGQDTRSSLSLQLFTSSPED…
>AtSPL11
MDCNMVSSSQWDWEHLIMSNPSRTEDDSKQLPTEWEIEKGEGIESIVPHFSGLERVSSGSATSFWHTAVSKSSQSTSINSSSPEAKRCKLASESSPGDSCSNIDFVQVKAPTALEVSVASAESDLCLKLGKRTYSEEYWGRNNNEISAVSMKLLTPSVVAGKSKLCGQSMPVPRCQIDGCELDLSSAKGYHRKHKVCEKHSKCPKVSVSGLERRFCQQCSRFHAVSEFDEKKRSCRKRLSHHNARRRKPQGVFSMNPERVYDRRQHTNMLWNGVSLNARSEEMYEWGNNTYDTKPRQTEKSFTLSFQRGNGSEDQLVASSSRMFSTSQTSGGFPAGKSKFQLHGEDVGEYSGVLHESQDIHRALSLLSTSSDPLAQPHVQPFSLLCSYDVVPK
>AtSPL10
MDCNMVSSFPWDWENLIMSNQSKTENEKKQQSTEWEFEKGEGIESIVPDFLGFEKVSSGSATSFWHTAVSKSSQSTSINSSSPEDKRCNLASQSSPGDSSSNIDFLQVKPSTALEVPIASAESDLCLKLGKRTYSEEFWGRNNNDLSAVSMNLLTPSVVARKKTKSCGQSMQVPRCQIDGCELDLSSSKDYHRKHRVCETHSKCPKVVVSGLERRFCQQCSRFHAVSEFDEKKRSCRKRLSHHNARRRKPQGVFPLNSERVFDRRQHTSMLWNGLSLNTRSEEKYTWGTTYETKPTQMESGFTLSFQRGNGSEDQLFTGSTLSFSAFQTSGGFSAGKSNIQLPDKGVGECSGGLHESHDFYSALSLLSTTSDSQGIKHTPVAEPPPIFGTFPSHFI
>AtSPL4
MEGKRSQGQGYMKKKSYLVEEDMETDTDEEEEVGRDRVRGSRGSINRGGSLRLCQVDRCTADMKEAKLYHRRHKVCEVHAKASSVFLSGLNQRFCQQCSRFHDLQEFDEAKRSCRRRLAGHNERRRKSSGESTYGEGSGRRGINGQVVMQNQERSRVEMTLPMPNSSFKRPQIR
>AtSPL6
MDSWSYGRSVFMSNETLLPCDTFAKNRRFEQRLSNNDDVLISDMAGNSNGFSAVSITKVVPEEEDEENISSSSKFSSQELNRIDFKLRSFLDLGNDDDDTSSRGFALPSKKSRASNLCSQNPLCQVYGCSKDLSSSKDYHKRHRVCEAHSKTSVVIVNGLEQRFCQQCSRFHFLSEFDDGKRSCRRRLAGHNERRRKPAFYFLPGKRHKLLRTSQDVVGNKFLENSSLVLPESFPGSLLYRVIDEDDHRTSRLVSFKDEPTCSMFPTNEQNSSRTYESKPAIYSTEVSSIWDLHETAASRSTRALSLLSAQSQQHLSKFPNTTFSITQPNQNLNHSSSTDYHQMEQPLWIDPGKTNSAGSSSCKGKGTSTVDLLQLSSHLQRIEQQRNYTGDVKQEYNE…
>AtSPL3
MSMRRSKAEGKRSLRELSEEEEEEEETEDEDTFEEEEALEKKQKGKATSSSGVCQVESCTADMSKAKQYHKRHKVCQFHAKAPHVRISGLHQRFCQQCSRFHALSEFDEAKRSCRRRLAGHNERRRKSTTD
>AtSPL9
MEMGSNSGPGHGPGQAESGGSSTESSSFSGGLMFGQKIYFEDGGGGSGSSSSGGRSNRRVRGGGSGQSGQIPRCQVEGCGMDLTNAKGYYSRHRVCGVHSKTPKVTVAGIEQRFCQQCSRFHQLPEFDLEKRSCRRRLAGHNERRRKPQPASLSVLASRYGRIAPSLYENGDAGMNGSFLGNQEIGWPSSRTLDTRVMRRPVSSPSWQINPMNVFSQGSVGGGGTSFSSPEIMDTKLESYKGIGDSNCALSLLSNPHQPHDNNNNNNNNNNNNNNTWRASSGFGPMTVTMAQPPPAPSQHQYLNPPWVFKDNDNDMSPVLNLGRYTEPDNCQISSGTAMGEFELSDHHHQSRRQYMEDENTRAYDSSSHHTNWSL
>AtSPL1
MEARIDEGGEAQQFYGSVGKRSVEWDLNDWKWDGDLFLATQTTRGRQFFPLGNSSNSSSSCSDEGNDKKRRAVAIQGDTNGALTLNLNGESDGLFPAKKTKSGAVCQVENCEADLSKVKDYHRRHKVCEMHSKATSATVGGILQRFCQQCSRFHLLQEFDEGKRSCRRRLAGHNKRRRKTNPEPGANGNPSDDHSSNYLLITLLKILSNMHNHTGDQDLMSHLLKSLVSHAGEQLGKNLVELLLQGGGSQGSLNIGNSALLGIEQAPQEELKQFSARQDGTATENRSEKQVKMNDFDLNDIYIDSDDTDVERSPPPTNPATSSLDYPSWIHQSSPPQTSRNSDSASDQSPSSSSEDAQMRTGRIVFKLFGKEPNEFPIVLRGQILDWLSHSPTDMESYI…
>AtSPL5
MEGQRTQRRGYLKDKATVSNLVEEEMENGMDGEEEDGGDEDKRKKVMERVRGPSTDRVPSRLCQVDRCTVNLTEAKQYYRRHRVCEVHAKASAATVAGVRQRFCQQCSRFHELPEFDEAKRSCRRRLAGHNERRRKISGDSFGEGSGRRGFSGQLIQTQERNRVDRKLPMTNSSFKRPQIR
>AtSPL15
MELLMCSGQAESGGSSSTESSSLSGGLRFGQKIYFEDGSGSRSKNRVNTVRKSSTTARCQVEGCRMDLSNVKAYYSRHKVCCIHSKSSKVIVSGLHQRFCQQCSRFHQLSEFDLEKRSCRRRLACHNERRRKPQPTTALFTSHYSRIAPSLYGNPNAAMIKSVLGDPTAWSTARSVMQRPGPWQINPVRETHPHMNVLSHGSSSFTTCPEMINNNSTDSSCALSLLSNSYPIHQQQLQTPTNTWRPSSGFDSMISFSDKVTMAQPPPISTHQPPISTHQQYLSQTWEVIAGEKSNSHYMSPVSQISEPADFQISNGTTMGGFELYLHQQVLKQYMEPENTRAYDSSPQHFNWSL
>AtSPL12
MEARIEGEVEGHSLEYGFSGKRSVEWDLNDWKWNGDLFVATQLNHGSSNSSSTCSDEGNVEIMERRRIEMEKKKKRRAVTVVAMEEDNLKDDDAHRLTLNLGGNNIEGNGVKKTKLGGGIPSRAICCQVDNCGADLSKVKDYHRRHKVCEIHSKATTALVGGIMQRFCQQCSRFHVLEEFDEGKRSCRRRLAGHNKRRRKANPDTIGNGTSMSDDQTSNYMLITLLKILSNIHSNQSDQTGDQDLLSHLLKSLVSQAGEHIGRNLVGLLQGGGGLQASQNIGNLSALLSLEQAPREDIKHHSVSETPWQEVYANSAQERVAPDRSEKQVKVNDFDLNDIYIDSDDTTDIERSSPPPTNPATSSLDYHQDSRQSSPPQTSRRNSDSASDQSPSSSSGDAQ…
>AtSPL7
MSSLSQSPPPPEMDIQPPALVNDDPSTYSSALWDWGDLLDFAADERLLVDQIHFPPVLSPPLPPLIPTQTPAESELDPSPEESGSGSDRVRKRDPRLICSNFIEGMLPCSCPELDQKLEDAELPKKKRVRGGSGVARCQVPDCEADISELKGYHKRHRVCLRCATASFVVLDGENKRYCQQCGKFHLLPDFDEGKRSCRRKLERHNNRRKRKPVDKGGVAAEQQQVLSQNDNSVIDVEDGKDITCSSDQRAEEEPSLIFEDRHITTQGSVPFTRSINADNFVSVTGSGEAQPDEGMNDTKFERSPSNGDNKSAYSTVCPTGRISFKLYDWNPAEFPRRLRHQIFQWLANMPVELEGYIRPGCTILTVFIAMPEIMWAKLSKDPVAYLDEFILKPGKMLF…
>AtSPL2
MECNAKPPFQWELENLISFGTSTAEVPRKLKPMEWEIDGFDCTSLYSSSFAYAGSSGSDIAHAFSKSSKSTSISSSSAEVRTHNFTSETGESLPGEFAKGIDTSPSLELSFGSGDPVLGLKLGKRTYFEDFWEVENAKGLGLPVTLASSSVSPVKKSKSIPQRLQTPHCQVEGCNLDLSSAKDYHRKHRICENHSKFPKVVVSGVERRFCQQCSRFHCLSEFDEKKRSCRRRLSDHNARRRKPNPGRTYDGKPQVDFVWNRFALIHPRSEEKFIWPSSKHVPSRVLMPQPAKTEISDTEHNRFGLLDPKTKTARAELFSKEKVTISSHMGASQDLDGALSLLSNSTTWVSSSDQPRRFTLDHHPSSNLQPVAHRSAAQLNSVSGYWQPDPPAVEGPTAL…
>AtSPL13
MDWNFKLSSGYLSGFDQEPDLSPMDGSISFGGSSQSKADFSFDLKLGRNIGNSSSVFGDTEQVISLSKWKDSALAKPEGSRSSSSKRTRGNGVGTNQMPICLVDGCDSDFSNCREYHKRHKVCDVHSKTPVVTINGHKQRFCQQCSRFHALEEFDEGKRSCRKRLDGHNRRRRKPQPEHIGRPANFFTGFQGSKLLEFSGGSHVFPTTSVLNPSWGNSLVSVAVAANGSSYGQSQSYVVGSSPAKTGIMFPISSSPNSTRSIAKQFPFLQEEESSRTASLCERMTSCIHDSDCALSLLSSSSSSVPHLLQPPLSLSQEAVETVFYGSGLFENASAVSDGSVISGNEAVRLPQTFPFHWE
>AtSPL17
MDWNFKLSSGYLSGFDQEPDLSPMDGSISFGGSSQSKADFSFDLKLGRNIGNSSSVFGDTEQVISLSKWKDSALAKPEGSRSSSSKRTRGNGVGTNQMPICLVDGCDSDFSNCREYHKRHKVCDVHSKTPVVTINGHKQRFCQQCSRFHALEEFDEGKRSCRKRLDGHNRRRRKPQPEHIGRPANFFTGFQGSKLLEFSGGSHVFPTTSVLNPSWGNSLVSVAVAANGSSYGQSQSYVVGSSPAKTGIMFPISSSPNSTRSIAKQFPFLQEEESSRTASLCERMTSCIHDSDCALSLLSSSSSSVPHLLQPPLSLSQEAVETVFYGSGLFENASAVSDGSVISGNEAVRLPQTFPFHWE
>AhSBP6
MQQSLPSLLREAPQVAKKRHLAWQNANFRASAHTNWNPSLFSWDSMRFSVKQSSNEVASSQNSGLTRNSEEGEDRAVARPSKRFGQCLREHRWGNYPMYYHRRHKVCEVHSKMTKALVGKQMQRFCQQCSRSCRRRLAGHNRRRRKTQPQDTSSRLLSPGNQGSSGNDNLDIVKLLAIFALLQGKLAWPLVPDRDQVNHILSKIHSLRAANSAARSSVPGGIDLNVSQVSEQPSLEHPAKVNGKPSTMDLLAVLSAAVGASDSTGDDKTKITCAEPVADINSHNQSTSIFSSVVSARNRCTLQTQFDFSKDPVKKPRPTLPLQLFSSAEDDSPPVSGSTRKYLSSESSNPVDDRSPSCSPPVAQKFFPLHSVTENMKHERMFFKDNASVETMANHGRVT…
>AhSBP9
MEMSSGSEAATGASGSSDSLNGLMFGKKIYFEDAGAASSGASGGIGSSSKALTVAAAAPPKKKGKGVAKGGGGNQQQQQQPPPRCQVEGCKLDLTGAKAYYCRHKVCGMHSKSPKVVVAGIEQRFCQQCSRFHQLHEFDQGKRSCRKRLAGHNERRRKPPPVPLSPRYGRHSSSFYEDNSRFRSFLMDFSYPRTHSPSRDLWPTVSATDRVASGGQWRGSPNAPCSEVVTHPYIHPSSHYATELPPSECFAGASDSSCALSLLSNEPLGTTSAPRNRASNISASSSDSVSMGQQMFSTSTCMAHPWGVKSHGAGSASHEIQHAMGLGQFSDEGNGQFSGELELALQGNRHCPDHGTVRAYDRSCNGMHWSL
>AhSBP2
MAVVVVVAAAVEPSSSKLARQPPRCQAYYGRHKVCGMHSKAPLVIVGGIEQRFCQQCSRFHQLPEFDQGKRSCRRRLAGHNERRRKPPPAALSSSIGIPSCPFNDDSSRLRGFLMNFTCPQLSGTDVWSTTSKHWQSGSQLFVPESSDSDPLCVLSLLSAQPGCNVLTGNRAAAAAAPATTTITPSSSNNRFAGAPVMSSNISSNLVTSSWGFRGREAVESRQLSSELELAFRRKRQCMELDDVVNRYI
>AhSBP3
MHGKASWAMVGSVMQRFCQQCSRFHLLEEFDEGKRSCRRRLAGHNRRRRKTHPDTSVSGSALTDDKASSYLLISLLKILTNLHSDKSNKSKDQDLVSHLLENIASLAGSSDSRNLCGIPQASEGLYAAGTSGGTHPEAANVLLSNGVATKESSATKESSMNLLCSPSKATCNGNIQGSPLKPVNHSVPVPVATLEMPSIQNIIEASPGETVQAVPSQCSPTLRPTKDVSSAEGGALCSLQNMLPVESAEERFRVNYFDLNCTYNETQDCGGGCEEPVHSNRGTASINCPSWLLKDSHQSSPPQTSDNSDSSSVQSLSSSNGDAQSRTDRIVVKLFGKGPNDFPLALRAQILDWLSHSPTDMESYIRPGCIVLTVYLRLDDSIWEELNRDLCSSLNRLLC…
>AhSBP4
MVRCQVPGCEADIRELKGYHRRHRVCLRCANAPSVVIDGEERRYCQQCGKFHTLPDFDEGKRSCRRKLERHNRRRRRRPTDLASVEEKEKGPQADLLTEATYDEEPKEENGFGCDTVLSSKANIREILLDSDDGHGSPICSLPGSQNMQSNNIMSFAVPVEAHIDEEKIILNLPFHLQFCPTGRISFKLYDWNPAEFPRRLRHQIFQWLASMPVELEGYVRPGCTILTIFIAMPQFMWEKLSQDATPYIKDLINAPESLLLGRGNIFIFLSNIIIQVLKDGSSLTNIKMEVKAPRIHYVHPTYFEAGKPIEFVACGSNLNQPKFRFLVSFAGKYMVYDSCFAVYHGKISPYGGNKKSCHDSDHEMLRICISRTDSKIFGPAFVEVENESGISNFIPILI…
>AhSBP5
MEWNVKSPLQWDWENQGLFSEKEAEVSIAKPTQQTDWRSEGGPPIGSGSVYSSAGGAFSGSDLGNGSSKSSIPASIVSSSKAGVKISGFNFDGVEGFSKSLNKEFARVGDTGTSAVVPATVGLGEPLIGLKLGKRTYFKDVCAGSNSRTSASSTSLAPSTALVKKNRISHQSIPISRCQVEGCEIDLSEAKDYHRKHRVCESHSKCPKVIVAGQERRFCQQCSRRKPQSHTISFNTSRLSSPFYDDRQHMSFLLNRAPFGHMRPSVISSTWEDSCGFSHTHPKGSWIKSTKAGGSCSSSWLRQALAIQGTTAEVLTQGLEASVPASNLDGAPDLRRALSLLSTDSWGSVNPGQSSLAHFVNTTHNSAGHPASMQAVNTSAGYWQDQHALPQQERVVPFD…
>AhSBP1
MEWNVKSPLQWDWENQGLFSEKEAEVSIAKPTQQTDWRSEGGPPIGSGSVYSSAGGAFSGSDLGYGSSKSSIPASIVSSSKAGVKISGFNFDGVEGFSKSLNKEFAMVGDTGTSAVVPATVGLGEPLIGLKLGKRTYFKDVCAGSNSRTSASSTSLAPSTALVKKNRISHQSIPISRCQVEGCEIDLSEAKDYHRKHRVCESHSKCPKVIVAGQERRFCQQCSRFHDLSEFDQKKELPRRLSDHNARGASHSHTRYHSTHDRQHMSFLLNRAPFGHMRPSVISSTWEDSCGFSHTHPKGSWIKSTKAGGVDGHLHFANSELSNAVPALPHGLDKLLPFRGTTAEVLTQGQPNSPIACCLLAAEYMDAGRASVPSVNP
>AhSBP7
MPFVGLDNNWDTHTHTQTIPSFDPPFALPMATTPSFPFYPRMDYPSPNCFIKREENNHYTTTIGTYFSSGDSLAIDRLLTARAHHQPPRCQAEGCKADLSGAKHYHRRHKVCEFHSKAADVVAGGLQQRFCQQCSRFHVLAEFDESKRSCRKRLADHNRRRRKPQNNNSADKTKHNAPRPSRDCGEKGKEVLFRSGPALSLELSKDVQLLSFNILQQPRRAEQGRMYNYHPSTSYNSSIGGFYHQSLFGSSSNEASQSNGGGSDQTQNQINLLHLGQAMFEADFM
>AhSBP8
MMNRPPSIPSSSDPYHHLLLPPSCPSLALTTIGTPTHTHTQTIPSFDPPFALPMPTTPSFPFYPRMDYPSPNCFIKREENNHYTTTIGPGRIGLNLGHRTYFSSGDALAIDRLLTARAHHQPPRCQAEGCKADLSGAKHYHRRHKVCEFHSKAADVVAGGLQQRFCQQCSRFHVLAEFDESKRSCRKRLADHNRRRRKPQNNNSADKTKHNAPRPSRDRVGQRSHLSSTRMSNYCPSTSYNNQGEQSKAVLFRSGPALSLGAQQGMYNYHPSTSYNSSIGGFYHQSLFGSSSNEASQSNGGGSDQTQNQINLLHLGQAMFEADFM
>AhSBP11
MVSSSFSSSSKRARCLSNGGPIASCLVDGCVSDLSKCREYHRRHKVCEVHSKSAIVMVGGESSGSASSVAGFREVTKQLPNGSREMAEACKEMGCLISNSAAERDGELWVLIEEPSALVDQVHKLPRRVEPPIKNSRHHILCITKQRKLQQNLIIYLRVCGVDRAGEHGEHGPVLVPA
>AhSBP10
MLEYEWGNPAAAAAAMLLFGEDIGQVNDDNQDQHQHQQQQQHHGMFDHYGAHGLGMDFFQQPQPISAAALFSTSTASTTTCHQRYGLALPPVPARIGLNLGVRTYFSSAVCRRRTRTARCQAEGCGADLTHAKHYHRRHKVCEFHSKASIVITAGLSQRFCQQCSRFHVLAEFDQGKRSCRKRLADHNRRRRKSQDLSTSAPVIGSSQKDNTNNNSPCSDKPLLAVTKLPETCSSVTHVSSPLQHVQLADIPAPPMGLGLGCGAIAAASAGLSASSSTGMASPPQSVSFLSQLGEFRGHEHHRFPSWDEAEDGSSIRGLYQSK
>AhSBP12
MMLDYEWGNPAAAAAMMLLFGEDTGQVVDNGQDRHQQQNVFDHYGAHGLGMDFFQQPQAALFSTSTTPTTMCHQRYGLALPPAPTRIGLNLGVRTYFSSASPEAEMMVGRVCRRRRTVRCQAEGCGADLTHAKHYHRRHKVCEFHSKASIVITAGLPQRFCQQCSRFHVLSEFDQGKRSCRKRLAEHNRRRRKSQDLSTKSAAAIINSQKDNNNNNSPCSEKPLITVTKPLETCSSVTHVSSPLQPPVLLVDTPAPPMGLGLGCGVIAASAGLSASSSTGTTTSPPQSLPFLLHLGSSTGTSTAGSRAGTRPKTVSASEGCIRAISWDY
>AhSBP13
MLDYEWVTAAAAAMMLLFGEDTGQVVDNGQDRHQQQNFLITTVRTGSAWTSSSSRRPRYSPRRPPRLPRAIRDDGGRVCRRRRTVRCQAEGCGADLTHAKHYHRRHKVCEFHSKASIVITAGLPQRFCQQCSRFHVLSEFDQGKRSCRKRLAEHNRRRRKSQDLSTTSAAAIINSQKDNNNNNSPCSEKPLITVTKPLETCSSVTHVSSPLQPPVQLVDTPAPPMGLGLGCGVIAASAGLSASSSTGTTTSPPQSLPFLLHLGEFHGHEHGRFPSWDEAEDGISIRGMYQSN
>AhSBP14
MPHLDFAELEQGHDCLVDLKLFNQWKDQQTTVAAAAAMVSSSFSSSSKRARALSGGDPRLASCLVDGCVSDLSKCREYHRRHKVCEVHSKIATVMVGGREQRFCQQCSSFVTRI
>AhSBP17
MMLREEEAAKEATGGRKRVRVRAKEARAVVRCQVPGCEADIRELKGYHRRHRVCLRCANAPSVVIDGEDRRYCQQCGKFHTLPDFDEGKRSCRRKLERHNRRRRRRPTDLVSIEEKGKGPQADLSTEATYDEEPKEGIPALFRAFASRSIIDSDGGHGSPICSLPTSQNMQSNSIMSFAVSVEAHIDEEKDNSKSALSSTICDNRSAYSSLIMMQCMITVSNRRISFKLYDWNPAEFPRQLRHQIFQWLASMPVELEGYVRPGCTILTIFIAMPQFMWEKLSQDATLYIKDLINAPESLLLGKGNIFIFLSNIIIQVLKDGSSMTNVKMEVKAPRIHYVHPTYFEAGKPMEFVACGSNLNQFLVSFAGKYMVYDSCFAVSHEKISPYDGNEKSYHDTDH…
>AhSBP15
MMLREEEEAKEATGGRKRVRVRAKEAGAVVRCQVPACEADIRELKGYHRRHRVCLRCANAPSVVIDGEDRRYCQQCGKFHTLPDFDEGKRGCRRKLERHNRRRRRRPTDLATDLTTEATYDEEPKEENGFGCKTVLSSKVNTREVLLDSDDGHGSPICSLPTSQNMQSNSIMSFAVSNSKSALSSTIYDNRSAYSSLCPTGRISFKLYDWNPAEFPRQLRHQIFQWLASMPVELEGYVRPGCTILTIFIAMPQFMWEKLSQDATLYIKDLINAPESLLLGKGNIFIFLSNIIIQVSKTLFSSLNLDGSSLTNIKMEVKAPRIHYVHPTYFEAGKPMEFVTCGSNLNQPKLRKVENESGISNFIPILIGNKHICSELERMQVALSGSSVESSTSQLAISS…
>AhSBP16
MDGEIGAQIVPPIVMQQSLLLFSVSGCVGGGNYPMCQVDDCKTDLSNAKDYHRRHKVCEVHSKMTKAHVGKKMQRFCQQCSRWKRSCRRRLAGHNRRRRKTQPETASSRLLSPEIKEAVATTIWISLLLAIFARLQAANSASRSSVPGGFDLNVSQVSEQPSLEHPTKINGNPLTMDLLSVLSAAVGTSALMLLPHFLRQVVIAAQEIDALFKHNLMFPKILLKSPPTLPLQLFSSAENDSPPNWVLQGSIYPLKAAIQWMIGPFMFSSSCSKVLPLHSVTESMKHERMLICKDNALLPCQAGYTSSSGSDHSPSSSNSDGQILNWLSNSPSEIESYIRPGCVVLSIYASMPSGAWDELERNLLKRVSSLVQCSESEFWRMGGIVRLCKSWKTWSAPEL…
>AhSBP18
MDGEIGAQIVPPIVMQQSLPSLFREVLPVAKKRDLALQNAKFSSNSNTNWNPSLFSWDSTRFSVKQSSNEVGSSQNSVLTRNSEERGEKLTLKLGGGGGSVVEEDCAVVRPSKKVRSGSPGCVGGGNYPMCQVDDCKTDLSNAKDYHRRHKVCEVHSKMTKALVGKKMQRFCQQCSRFHPLLEFDEGKRSCRRRLAGHNRRRRKTQPETASSRLLSPGNQGSSGNNNLDIVKLLAIFARLQGNGEGADKVASGPLAPDRNQVNHILSKIHSLRAANSASRSSVPGGFDLNVSQVSEQPSLEHPTKINGNPLTMDLLSVLSAAVGTSAPDALATLSQASSDSSGDDKTKITCAEPIFSSVGTARNRCTLQTQFDVSKDPVEKARPTLPLQLFSSAENDSP…
>AhSBP20
MLVCASAGVLSYLVLISLRFHQLHEFDQGKRSCRRRLAGHNERRRKPPPGPLSPRYGRLSSSFYEDNSKFRSFLMDFSYPRTQSPPSRDLWPNVRATDRVASGGQWQGNPNAPCNEVVTHPYIHPLSHYTSGLPPSECFSGISDSSCALSLLSNQSWGTTSAPSNRAPIIYASSSVDGVPMGQQMFGTSTCMAHPAGFKNHGAGSTSHEIQHAMGLGHFHDDGNGQFSGELELALQGNRHCPDHGTARAYDHSCNGMHWSL
>AhSBP19
MEGEIGAQTAPPVVMQQSLPSLLREAPQVAKKRHLAWQNANFRASAHTNWNPSLFSWDSMRFSVKQSSNEVASSQNSGLTRNSEEGGENLTLKLGRGGASVVEEDRAVARPSKKVRSVSPGSIGGGNYPMCQVDDCKTDLSNAKDYHRRHKVCEVHSKMTKALVGKQMQRFCQQCSRFHPLSEFDEGKRSCRRRLAGHNRRRRKTQPQDTSSRLLSPGNQEAVATIIWISSSNGAGADKVASGPLVPDRDQVNHILSKIHSLRAANSAARSSVPGGIDLNVSQVSEQPSLEHPAKVNGKPSTMDLLAVLSAAVGASAPDALAALSQASSDSTGDDKTKITCAEPVADINSHNQSTSIFSSILLKTRPTLQLFSSAEDDSPPDSGSTRKYLSSESSNPVD…
>AhSBP21
MEWNVKSPLQWDWENQGFFSGKEAGVSIAKPTQRAGWMSEGGPTIGSGSVYSSAGGAFSGSDLGNGSSKSSISASIDSSSKAGVKITGFNFEGVEAFSKSLNKNNEFARVEDTGTSPAVPATVGLGEPLIGLKLGKRTYFEDVCAGNNTKSSTSSTSLAPSTALVKKTRISHQSILNPHCQVEGCNIDLSGAKDYHRKHRVCESHSKCAKVIIAGQERRFCQQCSRFHDLSEFDQKKRSCRRRLSDHNARRRKPQSDTISFNSRLSSPFYDDRQQMSFLLNRAPFGHMRPTATSSTWEDSCGFSLTHSKGSWIKSTKAGGMDGQLQFANSELSNTVPALPHDLDKLLPFKGTTAEVLSQGLEASVPASTLDGAPDLRRALSLLSTNSWGSVNPGQSSLA…
>AhSBP23
MCQVDDCRADLSNAKDYHRRHKVCEVHSKTTKALVGKQMQRFCQQCSSSSCSAGGSQSPIPRRLHLLLSVRPLALSSNSDAQQNVINFYMNFIVSTGSNWANYFQAFDKDPSKIPPSLRTQIVNWLAHSPSEMESYIRPGCVVLSVYASMSSIAWDELEEDLLQRVTSVVQNSDSEFWRDGRFLVRTSRQLASHKDGKIRLCKSWKTWSAPEVTSVSPVAIMSGQETSLVLKGRNLTIPLESFSLPGGLPNAFGRCFVETFSFAAGGKWFQRNSFPVIIANSTICQELRTLESEFEEEVGTRDVISEDQTQYNGHPRSREDLLHFLNELGWLFQRKNNLNPCFMDFSTTRFKFLFTFSVERDWSALIRTLLDILVERSLDSDAFAQESLEMLLEIQLLS…
>AhSBP22
MMNRPSSSPPSDPYYQLLPPHHALCCYPFYTPMPSAADHYPSPNCFIKTEENNNYTTAAIGPGSGGSSRIGLNLGHRTYFSSGDALAINKLLTARALHHHRPPCCQHYHRRHKVCEFHSKATIVVAGGLHQRFCQQCSRFHVLAEFDESKRSCRKRLADHNRRRRKPQNNNSADKTKTMPQETLVIEPSTTPHNTPPTHTHITSKSTSTATTTTNSGGGLEGSQGEQTKAVLFRSGPALSLGAQQGMYNYHPSTSTTNNNNNNNNNGGFYHQSLFGSSSNEASQSTGGGSDQNQTNLLHLGQAMFEVDFM
>AhSBP25
MMNWPSSSSSSDSYHLSSPSIMPFAGLDNNWDTHSHPIPSFDSPFALPMTTPSFPFYPPMAAADYSSPNCFIKREENNYTTINWGSSSSSRIGLNLGHRTYFSSGDSLAIDRLFTARAHHQHQPPRCQAEGCKADLSGTKHYHRRHKVCEFHSKATVVVAGGLQQRFCQQCSRFHVLAEFDESKRSCRKRLADHNRRRRKPQNNNSSDKTKHNAPRPSRDSSSKSTSTATTTTNSGGGLEGGRQVEQSRAVLFRSGPAPSLGAQQGMYNYHHFSSIYNNNNIGGGGFYFGTSTKSSEASQSAGGGSDQNQTNLLHLGQAMFEVGFM
>AhSBP24
MPFAGLDNNWDTHTHPIPSFGSPFALPMTTPSFPFTPMAAADYSSPNCFIKRRRTITLLLIGGSSSSRIGLNLGHRTYFSSGDSLAIDRLFTARAHHQHQPPRCQAEGCKADLSGTKHYHRRHKVCEFHSKATVVVAGDCSSSSASNAAENPSLPSFFNFCLIFLFSLFGVLVGRFHVLAEFDESKRSCRKRLADHNRRRRKPQNNNSSDKTKHNAPRPSRDSCIPVCWGGSDQNQTNLLHFGQAMFEVDFM
>AhSBP26
MDRKPSEPKRTGKDKPFQPTMIAADDAAAEEEEEEMHDDDKRRRSSSSVTIARRGPGAAGTGVGSQPACQAEKCDADLSEAKKYHRRHKVCEAHSKAPVVIVAGLRQRFCQQCSRFHELAEFDDAKRSCRRRLAGHNERRRKSSSECQGEGSSLCRQADQGSGTMQITLPGSPAYKHFQIR
>AhSBP27
MDRKPSEPKRTGKDKPFQPTMIAADDAAAEEEEEEMHDDDKRRRSSSSVTIARRGPGAAGTGVGSQPACQAEKCDADLSEAKKYHRRHKVCEAHSKAPVVIVAGLRQRFCQQCSRFHELAEFDDAKRSCRRRLAGHNERRRKSSSECQGEGSSLCRQADQGSGTMQITLPGSPAYKHFQIR
>AhSBP28
MDWELKMPWELAELEPNAEAGIGPMVGQGSGQAIQAGHGRLDCSVDLKLGGLGDFGPAEKWKEQQHRAAAAAATSSPSGSSKRARALSSSSQNAACLVDGCKSDLSNCREYHRRHKVCEVHSKTPIVMVGGQEQRFCQQCSRFHLLVEFDDVKRSCRKRLDGHNRRRRKPQPESINSGSLFANHQGIQVLVLPQMFPTATPDPAWPIIVKTEEEPLYSHHHPQVHFLDRQHHHFSSSFSRSTKEGKHFPFLQVPDRAALEPSICQPLLKTISSAERSSSSNKIFSSGLLDSDCALSLLSSQQAQTSSINLGQIVPLADRIPMGQPLLSYDGGLGLGQYSGSHQASNRVSTTGFSCSGMEDDHVGSTVLVSDASDPEMNCQGLFAVGGEGSSDGGSQALP…
>AhSBP29
MDWELKMPWELEGLEPNAEPGIGPMVGQGSGLAIQDGHGHGHGRLDCSVDLKLGGLGDFGPADSKWKEQQHRTAMAAAASSSPSGSSKRARALSGSSQNAACLVDGCKSDLSNCREYHRRHKVCEVHSKTPIVMVGGQEQRFCQQCSRFHLLVEFDEVKRSCRKRLDGHNRRLKEASARVHRIWELVCKSSRYCNRYSSYPQIFPTATSDPAWPVIVKTEEEPLYSHHPSVHFLERQHHHFSSSFSRSIKEGKHFPFFQDSNRATLEPSICQPLLMTISSAESSRNNKIFSSGLTQVLDSDCALSLLSSPPPSINLGHIVPSADRIPMGQPLLSYGGGLGLGQYSGSHQTSNYLSTTGFTCSGMEDDHVGSTVLVSDASDAEMNCQGLFAVGGEGSSDG…
>AhSBP31
MMMDYEWGNPTAAAAAMLLFGEDTGQVDDNSHDRHQQQQQHHIFDHYGAHGLGMDFFQQPQPISAAAGLFSTSTASTTMCHQRYGLALPPAPARIGLNLGVRTYFSSASPEEEMMVNRVCRRRTRTARCQAEGCGADLTHAKHYHRRHKVCEFHSKASIVITAGLSQRFCQQCSRFHVLSEFDQGKRSCRKRLADHNRRRRKSQDLSTSAAVINSQKDNNNNASKTNGNNNNSPCSETPLIAMTNPEKCSSVTHISSPPQQVHLQANITTPAMGLGLGCGAITASVGLSASSSTGTSPPQSVSFPSQLGEFRGHEHRFPSWDEAEDGSSIRGLFQSK
>AhSBP30
MEARSRAEAQFYGAGPSSRLNGLGKKGLEWDLNDWRWDGDLFLATPLNGNVMPAECRNKQLSNSLPSCSEETDLGIIRKGKGVSEKRRKIVVVEDEEQHGNGAGMLNLNLGMNAYPVAEKQVTRGKLSRSPCCQVEGCGADLSESKDYHRRHKVCEMHAKASSVVVNNVLQRFCQQCSRFHLLQEFDEGKRSCRRRLAGHNKRRRKTVTDATTNVNPMIDDRTTSYLLISLLRILSNLHSDSSDQSKDLDLLSHLLKSLATLAGSFDAKNICDLLQASQDSQKLGASAGTSSVPNGLIPNGRPVQSSTKELPSTAKMTCATSIHGPPLRTVNDSVCVAVAAADIPSEKQLTEASLDSTEERVRLKEFDLNNAYSDTENCMEVNGNSASPAYLGNGSPIC…
>AhSBP32
MDWDLKLTHLDFAGLEQGRNCSVDLKLGGSGASEPPNQWKDQQAAGAASAASMVSSSFSGSSKRARATNNGSPITSCLVDGCVTDLSKCREYHRRHKVCEAHSKTAIVMVGGREQRFCQQCSRFHLLVEFDEVKRSCRKRLEGHNRRRRKPQLLSLNSGAFMTNHQGTRFTSYPQIFSITTAKSNWAPIVKAEEVPLNTRRSPRHLINGHHEYEHFPVSSCGIYKYGKKFPFLQENVQAAPVSACQPLLKTVSATGLRTAAASCTILLVLSLFCHLQRFTLCMLMYAKMQPLAIGFQ
>AhSBP33
MDRKPPDPKRAGKDRPFQPAMIAANDDAADDDEEELHADDDKRRRSSSSSVTVARRGPGAAGGTGGGAAGSQPACQAEKCAADLSEAKRYHRRHKVCEAHSRPRRHRCRPPAAILPAMQQLAEFDDAKRSCRRRLAGHNERRRKSSSESQGEGSSRCRQADQSSGAMQITLPGSPAYKHFQIR
>AhSBP34
MDRKPPDPKRAGKDRPFQPAMIAANDDADDDDEEELHADDDKRRRSSSSSVTVARRGPGAAGGTGGGAAGSQPACQAEKCAADLSEAKRYHRRHKVCEAHSKAPPSSFHELAEFDDAKRSCRRRLAGHNERRRKSSSESQGEGSSRCRQADQSSGAMQITLLGVLPTSISRSDKKLSMLSLLSSCGFFPNDINIAIILDIFSISVYCKMLLTHI
>AhSBP35
MDRKPSDPKRTGKDKPFPPPMIAADDDVADDEEEELDVDDDKRRRSSSSSVTIARRAPGAAGTAKCGADLSEAKRYHRRHKVCEAHSKAPSSPFHELAEFDDAKRSCRRRLAGHNERRRKSSSESQGEGSSRCMQVDQGGGTMQITLPASPAYKHFQIT
>AhSBP36
MEGEIGAQIAPPIVMQQSLPSLFHEAPQAAKKRDLAWQNANFLANAHTNWNPSLFSWDSTRFSVKESSNEVAKLQNSLGRGGASIVEEDRAAVRPSKKVRSGSPGSVGGGNYPMCQVDDCKTDLSNAKDYHRRHKVCEVHSKMTKALVGKQMQRFCQQCSRFHPLSEFDEGKRSCRRRLAGHNRRRRKTQPEDATSRLLSPGNQGSSGNGNLDIVNLLAIFARLQGNGAGADKDASGPLEPDRDQVDHILSKIHSLRVANSASRSSVPGGFDLNVSQVSEQPSLEHPAKINGNPSTVDFLAVLSAAIGASPDAIATLTQASSDSSGDDKTKITCAEPVTDINAHNQSTSIFSSVGSVRNRCTLQTQFDVSTDPVEKAQPTLPLQLFTSADDDSPPKSGS…
>AhSBP37
MDWELKMQWELAELEPNAEAGIGPMVGQGGDRAIQAGHGRLDCSVDLKLGGLGDFSPAEKWKEQHRTPRPRPRPRSSSQNVACLVEGCKSDLSNCREYHRRHKVCEVHSKTPIVMVAGQEQRFCQQCSRFHLLVEFDEVKRSCRKRLDGHNRRRRKPQPESINPGSLFANHQGIVLVLPQIFPAATSDPAWPIVVKTEGEPLYSHHHPPVHFLDRQHHHFSSSFPRSIKEGKHFPFLQDSDRATLEPSICQPLLKTISSAESSSSNNKIFSSGLTQVLDSDCALSLLSSQPQTSSISLGQIVPSADRIPMSQPLLSYGDGLGLGRYSGSHLASNHVSTTGFSCSGMEDDHVGSTVLVSNADDPEMNCQGLFAVGVKVLQMEDLKLFPSLGSSTGSISRS
>AhSBP39
MDLTGAKAYYCRHKVCGMHSKSPKVVVAGIEQRFCQQCSRFHQLHEFDQGKRSCRRRLAGHNERRRKPPPGPLSPHYRRLSPSFYEDNSRFRSFLMDFSYPRTQSPSRDLWPTVRATDRVATGGQWQGNPNAPCSEVVTHPYIHPSSHYTSELPPSECFAGVSDSSCALSLLSNQPWSTSSAPRNRAPNISASSSGDGAPMGQQMFGTSTCMAHPCALSLLSNQPWNTTSAPRNRAPNISASSSGDGVPMGQQMFGTSTCMAHPWGFKNHGAGSTSHEIQHAMGLEHFDDDGNGQFSRELELALQGNRHCPDHGPVRAYDHSCNGMHWSL
>AhSBP38
MEWNVRSPLQWDWENQGLFNGKEAEVSIAKPTQHADWRLEGGPTIRSGSVYSSAGGAFSGSDLGNGSSKSSISASIDSSSKAGEKLPGFNFEGVKGFSKSLNKNKEFARVEDTGTSPAVAATVGLGEPLIGLKLGKRTYFEDVCAGNNTKTSTSSTSLAPSTALVKKTRVSHQNIPNSRCQVEGCNIDLSGAKEYHRKHRVCESHSKCPKVVVAGQERRFCQQCSRFHDLSEFDQKKRSCRRRLSDHNARRRKPQSDTISFNSSRLSSPFYDDRQQMNFLLNRAPFGHMRPTATDPTWEDSCGFSLTHSKGSWIKSTKAGGMDGQLHFSNSELSNTVPALPHDLDKLLPFKGTTTVTQGLEASLPASNLDGAPDLRCAHSLLSTDSWGSVNPGQSSLAH…
>AhSBP41
MEMGKRSLPVSTEPLNNGRGGGGGGGSFFSSSSSKVARQPPRCQVEGCNVDLSGAKAYYGRHKVCGLHSKTPLVIVGGLEQRFCQQCSRFHQLPEFDQGKRSCRRRLADHNERRRKPPPAAPSSSIGLPSSPFNVDNSSRLRGFLMNFACPQLSGSSVWPATTRAGDRMTSKQWLGGTELSVSESQGSDPLCALSLLSAFTENRAPATTTITTTSFSVSSNNSFGVSPAMSPDISNNFVTSWWGFKGREAVEPMQLSSELELALRRKRQCMELDDMVNQSM
>AhSBP42
MEAEVGAQVAPPIFLHQPLPIRFHDAPILAKRDFPWQNPSFHHRQQQQQINQWIPNPASNWNPRLWEWDSLKFAAKPASDAPNLLNLAPKDLVPKQRSEENIKTQTLSKNLEEDGETLTLKLGGGVYSAAEEQAARPTKRVRSGSPGSSGNYPMCQVDDCRADLSNAKDYHRRHKVCEIHSKATKALVGKQMQRFCQQCSRFHPLSEFDEGKRSCRRRLAGHNRRRRKTQPEDVSSKLLAPGNRDNVTNGSMDIVNLLAILAKLQGTIFCLDWLVQILSKINSLTKRATPKSTGFDLNVSQPTQQESLDQSCKANSGVAAPSTSDLLAALSAALAASAPDVLASLSQGATLQSPRQETRQMLSLQLFGSAEDDSPPKLASSISFIFSSHGPEAFPLHSA…
>AhSBP44
MEAEVGAQVAPPIFLHQPLPIRFHDAPILAKKRDFPWQNPSFHHRQQQQQINQWIPNPASNWNPRLWEWDSLKFAAKPASDAPNLLNLAPKDLVPKQRSEENIKTQTLSKNLEEDGETLTLKLGGGVYSAAEEQVARPTKRVRSGSPGGSGNYPMCQVDDCRADLSNAKDYHRRHKVCEIHSKATKALVGRRCRGSASSGKRSCRRRLAGHNRRRRKTQPEDVSSKLLAPGNRDNVTNGSMDIVNLLAILAKLQGNSADKSASIPSLPDRDWLVQILSKINSLTRHATPKSTGFDLNVSQPTQQESLDQSCKANSGVAAPSTSDLLAALSAALAASAPDVLAGDDKTKMPSVQTAADANSHSKLAQIFSSAGNGRPPLDSSNLPRQETRQMLSLQLFGS…
>AhSBP43
MGSRSLRVSTEPLNGGGGGGGSGGGSSSSSKLARQPPRCQVEGCSVDLSGAKAYYGRHKVCGMHSKAPWSLFHQLPEFDQGKRSCRRRLAGHNERRRKPPPAALSSSIGIPSSPFNVDDSSRLRGFLMNFTCPQLSGTDVWSTTSKHWQSGSQLFVPESSDSDPLCVLSLLSAQPGCNVLTGNRAAAAAAPATTTITPSSSNNRFAGAPVISSNISSNLVTSSWGFRGREAVESRQLSSELELAFGGRGSAWSLTMW
>AhSBP40
MEARFRAEAHQFYDAGPSSRLNNLGKKSLEWDLNDWRWDGDLFLATPLNGNVMASECRNKQLSNRSSSCSEETDLGIAGKGKGVSEKRRRIVVVEDKEQHGNRAGSLTLNLGMNAYPVAEAADLANWEGKNEKRSKLQGGNSSRLLCCQVEGCGADMNESKDYHRRHKVCEMHAKASSAVVNSALQRFCQQCSRFHLLQEFDEGKRSCRRRLAGHNKRRRKTLPDANANVNPMIDDRTTSYLLISLLRILSNLHSDNPDQSKDHDLLSHLLKSLATLAGSFDAKNICDLLQASQDSQKLGASAGTSLVPNGLIPNGLPVQASTKESPSTPKMAHATSTHGPPLRQVNDSVCVAVAAADIPSGKQLTEASLDSTEERVRLKEFDLNTAYSDTENCMEVNE…
>AhSBP45
MEQDQDSASVWDWDNLLDFSVDDVDPLILPWEDSTLDPAPPPPPPPPAPPVAVEAAASPAGRVRKRDPRLLCENFLAGRVPCACPEVDEMMLREEEEAEEAAGGRKRARARAAMAVVRCQVPGCAADIRELKGYHRRYRVCLRCANAPSVVIDGEDRRYCQQCGKFHTLSDFDERKRSCRRKLERHNRKRRRRPIDLVSIEEKEKGPQADLSTEATYDEEPKEGNGVGCEAVLISKGNTREILLDSDDGHGSPICSLPISQNMQSKSIMSFTNPVKAHIDEEKDNSKSALSSTICDNRSAYSSSCPTGRISFKLYDWNPAEFPRRLRHQIFQWLASMPVELEGYVRPGCTILTIFIAMPQFMWEKLSQDATFYIKDLINAPESLLLGRGNIYIFLSNII…
