# Supplementary material for: Genome-wide identification and expression profiling of the SBP/miR156 module in response to pathogen stress in sisal (Agave sisalana)
Source: Front Plant Sci. 2026 Mar 20;17:1781847. doi: 10.3389/fpls.2026.1781847 (PMC13047139; doi:10.3389/fpls.2026.1781847)
Supplement: Supplementary file 5 [file Table5.xlsx]

## Sheet: Sheet1
Seq_1	Seq_2	Ka	Ks	Ka_Ks	EffectiveLen	AverageS-sites	AverageN-sites	cN	cS	pN	pS	Note
AhSBP1	AhSBP5	0.10397714108993544	0.20887960290856605	0.4977850380893815	1032	244.08333333333377	787.9166666666663	76.5	44.5	0.09709148598625071	0.18231478320245786
AhSBP1	AhSBP21	0.12784755448825635	0.2970388479796816	0.43040684865907347	1125	264.3333333333338	860.6666666666661	101.16666666666666	64.83333333333334	0.11754453911696366	0.24527112232030224
AhSBP20	AhSBP2	0.5497669014902541	1.6623246382308672	0.3307217428211524	585	140.16666666666663	444.83333333333337	173.33333333333337	93.66666666666669	0.3896590483327089	0.668252080856124
AhSBP41	AhSBP2	0.11200052841751867	0.28972020072942634	0.38658170239954204	696	165.75000000000009	530.25	55.166666666666664	39.833333333333336	0.10403897532610404	0.24032176973353434
AhSBP4	AhSBP15	0.08851248859870982	0.22884323149353886	0.3867822002907212	1791	408.5833333333326	1382.4166666666674	115.41666666666666	80.58333333333334	0.0834890590150099	0.1972261880481342
AhSBP17	AhSBP4	0.09688437779043974	0.23682036714216861	0.4091049218426296	1824	411.99999999999943	1412.0000000000005	128.33333333333334	83.66666666666667	0.09088762983947117	0.2030744336569582
AhSBP5	AhSBP21	0.09108499005708796	0.2905706128437129	0.3134693806977624	1314	311.3333333333329	1002.666666666667	86.00000000000001	74.99999999999999	0.08577127659574467	0.24089935760171333
AhSBP38	AhSBP5	0.1071723897248765	0.3051070312598316	0.3512616188566551	1314	310.1666666666664	1003.8333333333336	100.25	77.75	0.09986717582600031	0.25067168189145644
Seq_1	Seq_2	Ka	Ks	Ka_Ks	EffectiveLen	AverageS-sites	AverageN-sites	cN	cS	pN	pS	Note
AhSBP8	AhSBP22	0.15730325181713126	0.3969444940911211	0.39628525942224385	843	194.66666666666686	648.3333333333331	92	60.00000000000001	0.1419023136246787	0.3082191780821915
AhSBP8	AhSBP25	0.1587697557563893	0.40051623082482535	0.3964127881394918	930	214.8333333333336	715.1666666666664	102.33333333333333	66.66666666666666	0.14309018876718718	0.3103180760279282
AhSBP20	AhSBP9	0.11127533921255374	0.2732737411136586	0.4071936760520019	768	179.75000000000026	588.2499999999998	60.83333333333333	41.16666666666667	0.10341408131463384	0.22902178952248464
AhSBP39	AhSBP9	0.05793764235139724	0.19253988513586012	0.30091241775965144	840	194.33333333333363	645.6666666666663	36	33	0.05575632421270008	0.16981132075471672
AhSBP10	AhSBP12	0.10911834799270019	0.43743477148750165	0.24945055835786	891	219.75000000000017	671.2499999999998	68.16666666666667	72.83333333333336	0.10155183116076975	0.3314372392870685
AhSBP31	AhSBP10	0.05106213030027186	0.4836632276329195	0.10557372854284038	945	225.83333333333357	719.1666666666665	35.5	80.5	0.04936268829663964	0.35645756457564537
AhSBP11	AhSBP14	0.231834029555502	0.4868755398325578	0.4761669268397267	228	53.75000000000003	174.24999999999997	34.75	19.250000000000004	0.19942611190817794	0.3581395348837208
AhSBP31	AhSBP12	0.10982609809532286	0.5112632317277658	0.21481321417183852	915	221.66666666666686	693.3333333333331	70.83333333333333	82.16666666666669	0.10216346153846156	0.3706766917293231
Seq_1	Seq_2	Ka	Ks	Ka_Ks	EffectiveLen	AverageS-sites	AverageN-sites	cN	cS	pN	pS	Note
AhSBP14	AhSBP28	0.2183010139218971	NaN	NaN	330	75.25	254.75	48.25	63.75	0.18940137389597644	0.8471760797342193	High Sequence Divergence Value (pS>=0.75)
AhSBP32	AhSBP14	0.15588948945823672	0.4446714246336312	0.35057231209915385	339	78.49999999999999	260.5	36.666666666666664	26.333333333333332	0.14075495841330773	0.33545647558386416
AhSBP37	AhSBP14	0.3087360526189693	NaN	NaN	294	64.16666666666671	229.8333333333333	58.16666666666667	54.83333333333332	0.25308194343727347	0.8545454545454537	High Sequence Divergence Value (pS>=0.75)
AhSBP17	AhSBP15	0.04464613203818202	0.07226445832768624	0.6178159093884333	1707	391.91666666666606	1315.083333333334	57	27	0.04334326088334071	0.06889219647033819
AhSBP18	AhSBP19	0.11721181520410318	0.2911520353285528	0.4025794120650215	2586	605.4166666666658	1980.5833333333342	214.91666666666666	146.08333333333334	0.10851180207851217	0.24129387474191363
AhSBP39	AhSBP20	0.08358896860114953	0.30777573817714887	0.27159050643893695	771	178.9166666666669	592.083333333333	46.83333333333333	45.16666666666667	0.07909922589725549	0.25244527247321813
AhSBP22	AhSBP25	0.12243128699676592	0.40963749558861284	0.2988771494680754	852	196.1666666666668	655.8333333333333	74.08333333333334	61.91666666666667	0.11296060991105467	0.31563296516567524
AhSBP26	AhSBP27	0	0.008086331702466271	0	543	124.3333333333332	418.6666666666668	0	1	0	0.008042895442359258
Seq_1	Seq_2	Ka	Ks	Ka_Ks	EffectiveLen	AverageS-sites	AverageN-sites	cN	cS	pN	pS	Note
AhSBP26	AhSBP35	0.08655756037575552	0.19333749996311086	0.4477018705231569	471	107.08333333333323	363.91666666666674	29.75	18.25	0.08174948477215478	0.1704280155642025
AhSBP33	AhSBP27	0.09106192980834302	0.35166520090924586	0.2589449555227483	510	119.3333333333332	390.66666666666674	33.5	33.5	0.0857508532423208	0.28072625698324055
AhSBP34	AhSBP27	0.13084716435906224	0.3723926972083411	0.35136877103112923	501	114.41666666666653	386.5833333333335	46.416666666666664	33.583333333333336	0.12006898038370332	0.29351784413692683
AhSBP35	AhSBP27	0.08655756037575552	0.19333749996311086	0.4477018705231569	471	107.08333333333323	363.91666666666674	29.75	18.25	0.08174948477215478	0.1704280155642025
AhSBP29	AhSBP28	0.08666950522231873	0.3223578412790142	0.26886116645539465	1182	278.9166666666668	903.0833333333333	73.91666666666666	73.08333333333334	0.08184922026391067	0.262025694651927
AhSBP37	AhSBP28	0.06455275393774827	0.1977732450125782	0.3263978094390006	1146	268.91666666666697	877.083333333333	54.25	46.75	0.06185273159144895	0.173845677099473
AhSBP29	AhSBP37	0.12019422683786324	0.3030504500763697	0.39661457954467283	1134	268.0833333333337	865.9166666666663	96.16666666666666	66.83333333333334	0.11105764603984221	0.24930059061237145
AhSBP40	AhSBP30	0.08823649254509808	0.2641764901153989	0.33400584778211784	2841	670.6666666666677	2170.333333333332	180.66666666666663	149.33333333333337	0.0832437413607741	0.2226640159045723
AhSBP32	AhSBP37	0.39006786286638606	2.50877033264631	0.15548169467347506	810	187.50000000000014	622.4999999999998	189.33333333333331	135.66666666666669	0.3041499330655958	0.7235555555555551
AhSBP33	AhSBP35	0.09135100285104286	0.3722873562410657	0.2453776667932035	477	110.74999999999987	366.2500000000001	31.5	32.5	0.08600682593856653	0.2934537246049665
AhSBP34	AhSBP35	0.11620943137304746	0.36037890724674243	0.3224645755792854	477	110.0833333333332	366.9166666666668	39.5	31.5	0.10765387235975467	0.2861468584405757
