# Supplementary material for: Genome-wide identification and expression profiling of the SBP/miR156 module in response to pathogen stress in sisal (Agave sisalana)
Source: Front Plant Sci. 2026 Mar 20;17:1781847. doi: 10.3389/fpls.2026.1781847 (PMC13047139; doi:10.3389/fpls.2026.1781847)
Supplement: Supplementary file 6 [file Table6.xlsx]

## Sheet: Sheet1
Gene name	Site Name	motif_sequence	Position		Strand	Organism	Function
AhSBP1	STRE	AGGGG	514	5	+	Arabidopsis thaliana
AhSBP1	STRE	AGGGG	1429	5	+	Arabidopsis thaliana
AhSBP1	STRE	AGGGG	1511	5	+	Arabidopsis thaliana
AhSBP1	STRE	AGGGG	1526	5	+	Arabidopsis thaliana
AhSBP1	AAGAA-motif	GAAAGAA	1719	7	-	Avena sativa
AhSBP1	AAGAA-motif	gGTAAAGAAA	1776	9	-	Avena sativa
AhSBP1	AAGAA-motif	gGTAAAGAAA	1798	9	-	Avena sativa
AhSBP1		motif_sequence	355	4	+	organism
AhSBP1		motif_sequence	576	4	-	organism
AhSBP1		motif_sequence	615	4	+	organism
AhSBP1		motif_sequence	736	4	+	organism
AhSBP1		motif_sequence	867	4	+	organism
AhSBP1		motif_sequence	993	4	-	organism
AhSBP1		motif_sequence	1060	4	-	organism
AhSBP1		motif_sequence	1105	4	-	organism
AhSBP1		motif_sequence	1161	4	+	organism
AhSBP1		motif_sequence	1171	4	-	organism
AhSBP1		motif_sequence	1215	4	+	organism
AhSBP1		motif_sequence	1456	4	-	organism
AhSBP1		motif_sequence	1469	4	+	organism
AhSBP1		motif_sequence	1680	4	-	organism
AhSBP1		motif_sequence	1716	4	+	organism
AhSBP1		motif_sequence	1764	4	+	organism
AhSBP1		motif_sequence	1888	4	+	organism
AhSBP1	MBS	CAACTG	1305	6	-	Arabidopsis thaliana	MYB binding
AhSBP1	MBS	CAACTG	1405	6	-	Arabidopsis thaliana	MYB binding
AhSBP1	P-box	CCTTTTG	960	7	+	Oryza sativa	gibberellin responsive
AhSBP1	P-box	TTCCAACAAACCCC	1873	13	-	Petroselinum crispum	gibberellin and light responsive
AhSBP1	TC-rich repeats	ATTCTCTAAC	1857	10	+	Nicotiana tabacum	defense and stress responsiveness
AhSBP1	TGA-element	AACGAC	156	6	+	Brassica oleracea	auxin responsive
AhSBP1	TATA-box	TATAAAA	47	7	-	Pisum sativum
AhSBP1	TATA-box	TATAAA	48	6	-	Helianthus annuus
AhSBP1	TATA-box	TATAA	49	5	-	Arabidopsis thaliana
AhSBP1	TATA-box	TATA	50	4	+	Arabidopsis thaliana
AhSBP1	TATA-box	ATTATA	288	6	+	Brassica napus
AhSBP1	TATA-box	TATAA	289	5	-	Arabidopsis thaliana
AhSBP1	TATA-box	TATA	290	4	+	Arabidopsis thaliana
AhSBP1	TATA-box	TATA	361	4	+	Arabidopsis thaliana
AhSBP1	TATA-box	TATA	562	4	+	Arabidopsis thaliana
AhSBP1	TATA-box	TATA	638	4	+	Arabidopsis thaliana
AhSBP1	TATA-box	TATAAAA	1112	7	-	Pisum sativum
AhSBP1	TATA-box	TATAAA	1113	6	-	Helianthus annuus
AhSBP1	TATA-box	TATAA	1114	5	-	Arabidopsis thaliana
AhSBP1	TATA-box	TATA	1115	4	-	Arabidopsis thaliana
AhSBP1	TATA-box	TACAAAA	1133	7	-	Oryza sativa
AhSBP1	TATA-box	TATAAA	1894	6	-	Helianthus annuus
AhSBP1	TATA-box	TATAA	1895	5	-	Arabidopsis thaliana
AhSBP1	TATA-box	TATA	1896	4	-	Arabidopsis thaliana
AhSBP1	TATA-box	TATAAAT	1949	7	-	Brassica juncea
AhSBP1	TATA-box	TATAAA	1950	6	-	Helianthus annuus
AhSBP1	TATA-box	TATAA	1951	5	-	Arabidopsis thaliana
AhSBP1	TATA-box	TATA	1952	4	-	Arabidopsis thaliana
AhSBP1	ABRE3a	TACGTG	249	6	-	Zea mays
AhSBP1	WUN-motif	CAATTACAT	299	9	+	Nicotiana glutinosa
AhSBP1	Myb	TAACTG	12	6	-	Arabidopsis thaliana
AhSBP1	Myb	CAACTG	1305	6	-	Arabidopsis thaliana
AhSBP1	Myb	CAACTG	1405	6	-	Arabidopsis thaliana
AhSBP1	Unnamed__1	CGTGG	872	5	+	Zea mays
AhSBP1	MYC	CAATTG	268	6	+	Arabidopsis thaliana
AhSBP1	MYC	CATGTG	1023	6	+	Arabidopsis thaliana
AhSBP1	MYC	CATGTG	1316	6	+	Arabidopsis thaliana
AhSBP1	CAAT-box	CAAAT	32	5	+	Pisum sativum
AhSBP1	CAAT-box	CAAAT	35	5	-	Pisum sativum
AhSBP1	CAAT-box	CAAAT	94	5	-	Pisum sativum
AhSBP1	CAAT-box	CAAT	99	4	+	Nicotiana glutinosa
AhSBP1	CAAT-box	CAAAT	122	5	+	Pisum sativum
AhSBP1	CAAT-box	CAAT	195	4	+	Nicotiana glutinosa
AhSBP1	CAAT-box	CAAT	268	4	+	Nicotiana glutinosa
AhSBP1	CAAT-box	CAAT	270	4	-	Nicotiana glutinosa
AhSBP1	CAAT-box	CAAAT	277	5	+	Pisum sativum
AhSBP1	CAAT-box	CAAT	286	4	+	Nicotiana glutinosa
AhSBP1	CAAT-box	CAAT	299	4	+	Nicotiana glutinosa
AhSBP1	CAAT-box	CAAT	335	4	-	Nicotiana glutinosa
AhSBP1	CAAT-box	CAAAT	420	5	+	Pisum sativum
AhSBP1	CAAT-box	CAAAT	567	5	-	Pisum sativum
AhSBP1	CAAT-box	CCAAT	601	5	+	Arabidopsis thaliana
AhSBP1	CAAT-box	CAAT	602	4	+	Nicotiana glutinosa
AhSBP1	CAAT-box	CAAT	633	4	+	Nicotiana glutinosa
AhSBP1	CAAT-box	CAAAT	663	5	+	Pisum sativum
AhSBP1	CAAT-box	CAAT	666	4	-	Nicotiana glutinosa
AhSBP1	CAAT-box	CAAAT	754	5	-	Pisum sativum
AhSBP1	CAAT-box	CAAT	859	4	+	Nicotiana glutinosa
AhSBP1	CAAT-box	CCAAT	1156	5	+	Arabidopsis thaliana
AhSBP1	CAAT-box	CAAT	1157	4	+	Nicotiana glutinosa
AhSBP1	CAAT-box	CCAAT	1360	5	-	Arabidopsis thaliana
AhSBP1	CAAT-box	CAAT	1436	4	+	Nicotiana glutinosa
AhSBP1	CAAT-box	CAAT	1556	4	-	Nicotiana glutinosa
AhSBP1	CAAT-box	CAAT	1576	4	-	Nicotiana glutinosa
AhSBP1	CAAT-box	CAAAT	1634	5	-	Pisum sativum
AhSBP1	CAAT-box	CAAAT	1652	5	-	Pisum sativum
AhSBP1	CAAT-box	CCAAT	1668	5	-	Arabidopsis thaliana
AhSBP1	CAAT-box	CCAAT	1684	5	-	Arabidopsis thaliana
AhSBP1	CAAT-box	CAAT	1841	4	-	Nicotiana glutinosa
AhSBP1	CAAT-box	CAAT	1911	4	+	Nicotiana glutinosa
AhSBP1	ARE	AAACCA	1281	6	-	Zea mays
AhSBP1	ARE	AAACCA	1377	6	-	Zea mays
AhSBP1	ARE	AAACCA	1540	6	-	Zea mays
AhSBP1	ARE	AAACCA	1547	6	-	Zea mays
AhSBP1	MYB-like sequence	TAACCA	317	6	+	Arabidopsis thaliana
AhSBP1	ABRE	CGTACGTGCA	247	9	-	Hordeum vulgare	abscisic acid responsiveness
AhSBP1	ABRE	ACGTG	249	5	-	Arabidopsis thaliana	abscisic acid responsiveness
AhSBP1	ABRE	CACGTG	1166	6	-	Arabidopsis thaliana	abscisic acid responsiveness
AhSBP1	ABRE	ACGTG	1167	5	+	Arabidopsis thaliana	abscisic acid responsiveness
AhSBP1	Unnamed__2	CCCCGG	483	6	+	Zea mays
AhSBP1	W box	TTGACC	139	6	-	Arabidopsis thaliana
AhSBP1	ABRE4	CACGTA	249	6	+	Zea mays
AhSBP1	CARE	CAACTCAC	1484	8	-	Oryza sativa
AhSBP1	G-box	TACGTG	249	6	-	Arabidopsis thaliana	light responsive
AhSBP1	G-box	CACGTG	1166	6	-	Arabidopsis thaliana	light responsive
AhSBP1	Box 4	ATTAAT	53	6	+	Petroselinum crispum	light responsive
AhSBP1	Box 4	ATTAAT	306	6	+	Petroselinum crispum	light responsive
AhSBP1	G-Box	CACGTG	1166	6	-	Pisum sativum	light responsive
AhSBP1	MYB	CAACCA	175	6	+	Arabidopsis thaliana
AhSBP1	MYB	CAACCA	228	6	+	Arabidopsis thaliana
AhSBP1	MYB	TAACCA	317	6	+	Arabidopsis thaliana
AhSBP1	MYB	CAACCA	972	6	-	Arabidopsis thaliana
AhSBP1	MYB	CAACCA	1031	6	-	Arabidopsis thaliana
AhSBP1	MYB	CAACCA	1037	6	-	Arabidopsis thaliana
AhSBP1	MYB	CAACCA	1228	6	-	Arabidopsis thaliana
AhSBP1	TATA	TATAAAAT	1111	8	-	Arabidopsis thaliana
AhSBP1	TCA-element	CCATCTTTTT	1086	9	-	Nicotiana tabacum	salicylic acid responsiveness
AhSBP1	Unnamed__4	CTCC	472	4	-	Petroselinum hortense
AhSBP1	Unnamed__4	CTCC	599	4	+	Petroselinum hortense
AhSBP1	Unnamed__4	CTCC	609	4	-	Petroselinum hortense
AhSBP1	Unnamed__4	CTCC	821	4	+	Petroselinum hortense
AhSBP1	Unnamed__4	CTCC	828	4	+	Petroselinum hortense
AhSBP1	Unnamed__4	CTCC	840	4	+	Petroselinum hortense
AhSBP1	Unnamed__4	CTCC	869	4	+	Petroselinum hortense
AhSBP1	Unnamed__4	CTCC	1100	4	-	Petroselinum hortense
AhSBP1	Unnamed__4	CTCC	1422	4	-	Petroselinum hortense
AhSBP1	Unnamed__4	CTCC	1456	4	-	Petroselinum hortense
AhSBP1	Unnamed__4	CTCC	1520	4	-	Petroselinum hortense
AhSBP1	Unnamed__4	CTCC	1658	4	-	Petroselinum hortense
AhSBP1	Unnamed__4	CTCC	1680	4	-	Petroselinum hortense
AhSBP1	Unnamed__4	CTCC	1693	4	-	Petroselinum hortense
AhSBP1	Unnamed__4	CTCC	1752	4	-	Petroselinum hortense
AhSBP10	CGTCA-motif	CGTCA	1912	5	-	Hordeum vulgare	MeJA responsiveness
AhSBP10	CGTCA-motif	CGTCA	1915	5	+	Hordeum vulgare	MeJA responsiveness
AhSBP10	AAGAA-motif	GAAAGAA	427	7	-	Avena sativa
AhSBP10	STRE	AGGGG	546	5	-	Arabidopsis thaliana
AhSBP10	STRE	AGGGG	1537	5	+	Arabidopsis thaliana
AhSBP10	STRE	AGGGG	1827	5	-	Arabidopsis thaliana
AhSBP10	MBS	CAACTG	1419	6	+	Arabidopsis thaliana	MYB binding
AhSBP10		motif_sequence	79	4	+	organism
AhSBP10		motif_sequence	84	4	+	organism
AhSBP10		motif_sequence	127	4	+	organism
AhSBP10		motif_sequence	309	4	-	organism
AhSBP10		motif_sequence	364	4	+	organism
AhSBP10		motif_sequence	452	4	-	organism
AhSBP10		motif_sequence	1334	4	-	organism
AhSBP10		motif_sequence	1391	4	+	organism
AhSBP10		motif_sequence	1509	4	-	organism
AhSBP10		motif_sequence	1748	4	+	organism
AhSBP10		motif_sequence	1844	4	+	organism
AhSBP10		motif_sequence	1981	4	-	organism
AhSBP10	TGACG-motif	TGACG	1912	5	+	Hordeum vulgare	MeJA responsiveness
AhSBP10	TGACG-motif	TGACG	1915	5	-	Hordeum vulgare	MeJA responsiveness
AhSBP10	P-box	CCTTTTG	42	7	+	Oryza sativa	gibberellin responsive
AhSBP10	P-box	CCTTTTG	1818	7	+	Oryza sativa	gibberellin responsive
AhSBP10	TC-rich repeats	ATTCTCTAAC	1388	9	+	Nicotiana tabacum	defense and stress responsiveness
AhSBP10	TATA-box	TATA	183	4	+	Arabidopsis thaliana
AhSBP10	TATA-box	TATACA	193	6	-	Helianthus annuus
AhSBP10	TATA-box	TATA	195	4	+	Arabidopsis thaliana
AhSBP10	TATA-box	ATATAT	284	6	+	Brassica napus
AhSBP10	TATA-box	TATA	285	4	+	Arabidopsis thaliana
AhSBP10	TATA-box	ATATAT	579	6	+	Brassica napus
AhSBP10	TATA-box	TATA	580	4	+	Arabidopsis thaliana
AhSBP10	TATA-box	TATAAAA	646	7	-	Pisum sativum
AhSBP10	TATA-box	TATAAA	647	6	-	Helianthus annuus
AhSBP10	TATA-box	TATAA	648	5	-	Arabidopsis thaliana
AhSBP10	TATA-box	TATA	649	4	+	Arabidopsis thaliana
AhSBP10	TATA-box	ATATAA	949	6	+	Brassica oleracea
AhSBP10	TATA-box	TATA	950	4	+	Arabidopsis thaliana
AhSBP10	TATA-box	TATAA	969	5	-	Arabidopsis thaliana
AhSBP10	TATA-box	TATA	970	4	+	Arabidopsis thaliana
AhSBP10	TATA-box	TATTTAAA	1215	8	+	Arabidopsis thaliana
AhSBP10	TATA-box	TATTTAAA	1217	8	-	Arabidopsis thaliana
AhSBP10	TATA-box	ATATAA	1222	6	+	Brassica oleracea
AhSBP10	TATA-box	TATA	1223	4	-	Arabidopsis thaliana
AhSBP10	TATA-box	ccTATAAAaa	1255	9	+	Arabidopsis thaliana
AhSBP10	TATA-box	TATA	1257	4	-	Arabidopsis thaliana
AhSBP10	TATA-box	ATATAT	1267	6	-	Brassica napus
AhSBP10	TATA-box	TATATA	1268	6	-	Arabidopsis thaliana
AhSBP10	TATA-box	TATA	1270	4	-	Arabidopsis thaliana
AhSBP10	TATA-box	TATATAA	1771	7	-	Arabidopsis thaliana
AhSBP10	TATA-box	TATATA	1772	6	-	Arabidopsis thaliana
AhSBP10	TATA-box	ATATAA	1773	6	+	Brassica oleracea
AhSBP10	TATA-box	TATA	1774	4	-	Arabidopsis thaliana
AhSBP10	TATA-box	TATATA	1963	6	-	Arabidopsis thaliana
AhSBP10	TATA-box	ATATAT	1964	6	-	Brassica napus
AhSBP10	TATA-box	TATA	1965	4	-	Arabidopsis thaliana
AhSBP10	AC-I	(T/C)C(T/C)(C/T)ACC(T/C)ACC	107	8.5	-	Phaseolus vulgaris
AhSBP10	Myb	CAACTG	1419	6	+	Arabidopsis thaliana
AhSBP10	TCT-motif	TCTTAC	1039	6	-	Arabidopsis thaliana	light responsive
AhSBP10	Unnamed__1	CGTGG	1481	5	+	Zea mays
AhSBP10	MBSI	TTTTTACGGTTA	1034	11	-	Petunia hybrida	flavonoid biosynthetic genes regulation
AhSBP10	ERE	ATTTTAAA	973	8	+	Nicotiana glutinos
AhSBP10	MYC	CATTTG	249	6	+	Arabidopsis thaliana
AhSBP10	MYC	CATTTG	749	6	-	Arabidopsis thaliana
AhSBP10	MYC	CATTTG	1156	6	-	Arabidopsis thaliana
AhSBP10	AT~TATA-box	TATATA	1268	6	-	Arabidopsis thaliana
AhSBP10	AT~TATA-box	TATATA	1772	6	-	Arabidopsis thaliana
AhSBP10	AT~TATA-box	TATATA	1963	6	-	Arabidopsis thaliana
AhSBP10	CAAT-box	CAAT	20	4	-	Nicotiana glutinosa
AhSBP10	CAAT-box	CAAAT	25	5	-	Pisum sativum
AhSBP10	CAAT-box	CAAT	207	4	+	Nicotiana glutinosa
AhSBP10	CAAT-box	CAAT	214	4	-	Nicotiana glutinosa
AhSBP10	CAAT-box	CAAAT	242	5	-	Pisum sativum
AhSBP10	CAAT-box	CAAAT	250	5	-	Pisum sativum
AhSBP10	CAAT-box	CCAAT	256	5	+	Arabidopsis thaliana
AhSBP10	CAAT-box	CAAT	257	4	+	Nicotiana glutinosa
AhSBP10	CAAT-box	CAAT	272	4	+	Nicotiana glutinosa
AhSBP10	CAAT-box	CAAT	282	4	+	Nicotiana glutinosa
AhSBP10	CAAT-box	CAAAT	319	5	+	Pisum sativum
AhSBP10	CAAT-box	CAAAT	330	5	+	Pisum sativum
AhSBP10	CAAT-box	CAAT	343	4	-	Nicotiana glutinosa
AhSBP10	CAAT-box	CAAT	381	4	-	Nicotiana glutinosa
AhSBP10	CAAT-box	CAAT	436	4	+	Nicotiana glutinosa
AhSBP10	CAAT-box	CAACCAACTCC	537	11	+	Arabidopsis thaliana
AhSBP10	CAAT-box	CAAT	591	4	+	Nicotiana glutinosa
AhSBP10	CAAT-box	CAAAT	681	5	-	Pisum sativum
AhSBP10	CAAT-box	CAAT	701	4	+	Nicotiana glutinosa
AhSBP10	CAAT-box	CAAAT	749	5	+	Pisum sativum
AhSBP10	CAAT-box	CAAT	847	4	+	Nicotiana glutinosa
AhSBP10	CAAT-box	CAAT	1029	4	-	Nicotiana glutinosa
AhSBP10	CAAT-box	CAAT	1067	4	-	Nicotiana glutinosa
AhSBP10	CAAT-box	CAAT	1135	4	+	Nicotiana glutinosa
AhSBP10	CAAT-box	CAAAT	1137	5	-	Pisum sativum
AhSBP10	CAAT-box	CAAAT	1156	5	+	Pisum sativum
AhSBP10	CAAT-box	CAAAT	1190	5	+	Pisum sativum
AhSBP10	CAAT-box	CAAAT	1286	5	+	Pisum sativum
AhSBP10	CAAT-box	CAAT	1343	4	-	Nicotiana glutinosa
AhSBP10	CAAT-box	CAAAT	1408	5	+	Pisum sativum
AhSBP10	CAAT-box	CAAT	1680	4	+	Nicotiana glutinosa
AhSBP10	CAAT-box	CAAT	1900	4	-	Nicotiana glutinosa
AhSBP10	ABRE	CACGTG	420	6	+	Arabidopsis thaliana	abscisic acid responsiveness
AhSBP10	ABRE	ACGTG	421	5	+	Arabidopsis thaliana	abscisic acid responsiveness
AhSBP10	ABRE	CGCACGTGTC	471	9	+	Hordeum vulgare	abscisic acid responsiveness
AhSBP10	ABRE	CGCACGTGTC	491	9	-	Hordeum vulgare	abscisic acid responsiveness
AhSBP10	ABRE	CACGTG	493	6	+	Arabidopsis thaliana	abscisic acid responsiveness
AhSBP10	ABRE	ACGTG	494	5	+	Arabidopsis thaliana	abscisic acid responsiveness
AhSBP10	ABRE	ACGTG	1649	5	+	Arabidopsis thaliana	abscisic acid responsiveness
AhSBP10	MYB-like sequence	TAACCA	732	6	-	Arabidopsis thaliana
AhSBP10	Unnamed__2	CCCCGG	1449	6	-	Zea mays
AhSBP10	as-1	TGACG	1912	5	+	Arabidopsis thaliana
AhSBP10	as-1	TGACG	1915	5	-	Arabidopsis thaliana
AhSBP10	GC-motif	CCCCCG	459	6	+	Zea mays
AhSBP10	ACE	GACACGTATG	491	9	+	Petroselinum crispum	light responsive
AhSBP10	A-box	CCGTCC	1630	6	-	Petroselinum crispum
AhSBP10	A-box	CCGTCC	1783	6	-	Petroselinum crispum
AhSBP10	A-box	CCGTCC	1886	6	+	Petroselinum crispum
AhSBP10	Box 4	ATTAAT	689	6	+	Petroselinum crispum	light responsive
AhSBP10	G-box	ACACGTGT	419	8	+	Brassica napus	light responsive
AhSBP10	G-box	CACGTG	420	6	+	Arabidopsis thaliana	light responsive
AhSBP10	G-box	ACACGTGT	492	8	+	Brassica napus	light responsive
AhSBP10	G-box	CACGTG	493	6	+	Arabidopsis thaliana	light responsive
AhSBP10	G-box	CACGTC	1648	6	-	Zea mays	light responsive
AhSBP10	AE-box	AGAAACAA	933	8	+	Arabidopsis thaliana	light responsive
AhSBP10	CARE	CAACTCCC	541	8	+	Oryza sativa
AhSBP10	CCGTCC motif	CCGTCC	1630	6	-	Nicotiana tabacum
AhSBP10	CCGTCC motif	CCGTCC	1783	6	-	Nicotiana tabacum
AhSBP10	CCGTCC motif	CCGTCC	1886	6	+	Nicotiana tabacum
AhSBP10	MYB	CAACCA	106	6	-	Arabidopsis thaliana
AhSBP10	MYB	CAACCA	537	6	+	Arabidopsis thaliana
AhSBP10	MYB	TAACCA	732	6	-	Arabidopsis thaliana
AhSBP10	G-Box	CACGTG	420	6	+	Pisum sativum	light responsive
AhSBP10	G-Box	CACGTG	493	6	+	Pisum sativum	light responsive
AhSBP10	GT1-motif	GGTTAA	733	6	+	Arabidopsis thaliana	light responsive
AhSBP10	GT1-motif	GGTTAA	1033	6	-	Arabidopsis thaliana	light responsive
AhSBP10	TATA	TATAAAAT	645	8	-	Arabidopsis thaliana
AhSBP10	TATA	TATAAAAT	950	8	+	Arabidopsis thaliana
AhSBP10	TATA	TATAAAAT	1223	8	+	Arabidopsis thaliana
AhSBP10	Unnamed__4	CTCC	48	4	-	Petroselinum hortense
AhSBP10	Unnamed__4	CTCC	89	4	+	Petroselinum hortense
AhSBP10	Unnamed__4	CTCC	544	4	+	Petroselinum hortense
AhSBP10	Unnamed__4	CTCC	1488	4	+	Petroselinum hortense
AhSBP10	Unnamed__4	CTCC	1790	4	+	Petroselinum hortense
AhSBP10	Unnamed__4	CTCC	1806	4	-	Petroselinum hortense
AhSBP10	Unnamed__4	CTCC	1849	4	+	Petroselinum hortense
AhSBP10	CCGTCC-box	CCGTCC	1630	6	-	Petroselinum hortense
AhSBP10	CCGTCC-box	CCGTCC	1783	6	-	Petroselinum hortense
AhSBP10	CCGTCC-box	CCGTCC	1886	6	+	Petroselinum hortense
AhSBP10	LAMP-element	CTTTATCA	410	8	+	Pisum sativum	light responsive
AhSBP11	TCA-element	CCATCTTTTT	1670	9	-	Nicotiana tabacum	salicylic acid responsiveness
AhSBP11	TATA	TATAAAAT	685	8	-	Arabidopsis thaliana
AhSBP11	GT1-motif	GGTTAA	1398	6	-	Arabidopsis thaliana	light responsive
AhSBP11	GT1-motif	GGTTAA	1932	6	+	Arabidopsis thaliana	light responsive
AhSBP11	GA-motif	ATAGATAA	1764	8	+	Arabidopsis thaliana	light responsive
AhSBP11	MRE	AACCTAA	1008	7	-	Petroselinum crispum	MYB binding
AhSBP11	Unnamed__4	CTCC	304	4	+	Petroselinum hortense
AhSBP11	Unnamed__4	CTCC	388	4	+	Petroselinum hortense
AhSBP11	Unnamed__4	CTCC	424	4	-	Petroselinum hortense
AhSBP11	Unnamed__4	CTCC	751	4	-	Petroselinum hortense
AhSBP11	Unnamed__4	CTCC	953	4	+	Petroselinum hortense
AhSBP11	Unnamed__4	CTCC	957	4	+	Petroselinum hortense
AhSBP11	Unnamed__4	CTCC	1360	4	+	Petroselinum hortense
AhSBP11	Unnamed__4	CTCC	1964	4	-	Petroselinum hortense
AhSBP11	Box 4	ATTAAT	13	6	+	Petroselinum crispum	light responsive
AhSBP11	Box 4	ATTAAT	538	6	+	Petroselinum crispum	light responsive
AhSBP11	Box 4	ATTAAT	596	6	+	Petroselinum crispum	light responsive
AhSBP11	AE-box	AGAAACTT	1228	8	-	Arabidopsis thaliana	light responsive
AhSBP11	AE-box	AGAAACTT	1448	8	-	Arabidopsis thaliana	light responsive
AhSBP11	AE-box	AGAAACAA	1809	8	+	Arabidopsis thaliana	light responsive
AhSBP11	TCCC-motif	TCTCCCT	952	7	+	Spinacia oleracea	light responsive
AhSBP11	MYB	TAACCA	67	6	+	Arabidopsis thaliana
AhSBP11	GATA-motif	AAGGATAAGG	1304	9	-	Solanum tuberosum	light responsive
AhSBP11	Myc	TCTCTTA	499	7	-	Arabidopsis thaliana
AhSBP11	MYB-like sequence	TAACCA	67	6	+	Arabidopsis thaliana
AhSBP11	ARE	AAACCA	1482	6	-	Zea mays
AhSBP11	CAAT-box	CCAAT	10	5	+	Arabidopsis thaliana
AhSBP11	CAAT-box	CAAT	11	4	+	Nicotiana glutinosa
AhSBP11	CAAT-box	CAAAT	25	5	+	Pisum sativum
AhSBP11	CAAT-box	CAAAT	45	5	+	Pisum sativum
AhSBP11	CAAT-box	CAAAT	71	5	+	Pisum sativum
AhSBP11	CAAT-box	CAAT	102	4	+	Nicotiana glutinosa
AhSBP11	CAAT-box	CAAT	179	4	+	Nicotiana glutinosa
AhSBP11	CAAT-box	CAAT	249	4	-	Nicotiana glutinosa
AhSBP11	CAAT-box	CAAAT	354	5	+	Pisum sativum
AhSBP11	CAAT-box	CAAT	381	4	+	Nicotiana glutinosa
AhSBP11	CAAT-box	CAAT	451	4	-	Nicotiana glutinosa
AhSBP11	CAAT-box	CAAAT	457	5	-	Pisum sativum
AhSBP11	CAAT-box	CAAAT	477	5	-	Pisum sativum
AhSBP11	CAAT-box	CAAT	482	4	-	Nicotiana glutinosa
AhSBP11	CAAT-box	CAAT	515	4	-	Nicotiana glutinosa
AhSBP11	CAAT-box	CAAT	618	4	-	Nicotiana glutinosa
AhSBP11	CAAT-box	CAAT	667	4	+	Nicotiana glutinosa
AhSBP11	CAAT-box	CAAAT	794	5	+	Pisum sativum
AhSBP11	CAAT-box	CCAAT	875	5	+	Arabidopsis thaliana
AhSBP11	CAAT-box	CAAT	876	4	+	Nicotiana glutinosa
AhSBP11	CAAT-box	CAAT	887	4	-	Nicotiana glutinosa
AhSBP11	CAAT-box	CAAT	993	4	-	Nicotiana glutinosa
AhSBP11	CAAT-box	CAAAT	1003	5	-	Pisum sativum
AhSBP11	CAAT-box	CAAAT	1066	5	-	Pisum sativum
AhSBP11	CAAT-box	CAAT	1198	4	-	Nicotiana glutinosa
AhSBP11	CAAT-box	CAAT	1239	4	+	Nicotiana glutinosa
AhSBP11	CAAT-box	CAAAT	1241	5	-	Pisum sativum
AhSBP11	CAAT-box	CAAT	1318	4	-	Nicotiana glutinosa
AhSBP11	CAAT-box	CCAAT	1326	5	+	Arabidopsis thaliana
AhSBP11	CAAT-box	CAAT	1327	4	+	Nicotiana glutinosa
AhSBP11	CAAT-box	CCAAT	1480	5	-	Arabidopsis thaliana
AhSBP11	CAAT-box	CAAT	1509	4	-	Nicotiana glutinosa
AhSBP11	CAAT-box	CCAAT	1555	5	-	Arabidopsis thaliana
AhSBP11	CAAT-box	CAAT	1598	4	+	Nicotiana glutinosa
AhSBP11	CAAT-box	CCAAT	1682	5	-	Arabidopsis thaliana
AhSBP11	CAAT-box	CAAT	1687	4	-	Nicotiana glutinosa
AhSBP11	CAAT-box	CAAT	1814	4	+	Nicotiana glutinosa
AhSBP11	CAAT-box	CCAAT	1852	5	-	Arabidopsis thaliana
AhSBP11	CAAT-box	CAAAT	1858	5	-	Pisum sativum
AhSBP11	CAAT-box	CAAAT	1873	5	-	Pisum sativum
AhSBP11	CAAT-box	CCAAT	1889	5	-	Arabidopsis thaliana
AhSBP11	CAAT-box	CAAT	1904	4	+	Nicotiana glutinosa
AhSBP11	CAAT-box	CAAT	1906	4	-	Nicotiana glutinosa
AhSBP11	CAAT-box	CCAAT	1954	5	+	Arabidopsis thaliana
AhSBP11	CAAT-box	CAAT	1955	4	+	Nicotiana glutinosa
AhSBP11	TCT-motif	TCTTAC	498	6	-	Arabidopsis thaliana	light responsive
AhSBP11	Myb	CAACTG	292	6	+	Arabidopsis thaliana
AhSBP11	Myb	TAACTG	651	6	+	Arabidopsis thaliana
AhSBP11	Myb	TAACTG	705	6	+	Arabidopsis thaliana
AhSBP11	Myb	CAACTG	897	6	+	Arabidopsis thaliana
AhSBP11	Myb	CAACTG	1071	6	-	Arabidopsis thaliana
AhSBP11	Myb	CAACTG	1214	6	-	Arabidopsis thaliana
AhSBP11	Myb	CAACTG	1660	6	-	Arabidopsis thaliana
AhSBP11	MYC	CATTTG	1065	6	+	Arabidopsis thaliana
AhSBP11	MYC	CATTTG	1872	6	+	Arabidopsis thaliana
AhSBP11	MYC	CAATTG	1904	6	-	Arabidopsis thaliana
AhSBP11	ERE	ATTTCATA	602	8	-	Nicotiana glutinos
AhSBP11	ERE	ATTTTAAA	1691	8	+	Nicotiana glutinos
AhSBP11	AT~TATA-box	TATATA	510	6	+	Arabidopsis thaliana
AhSBP11	TATA-box	ATATAA	64	6	+	Brassica oleracea
AhSBP11	TATA-box	TATA	65	4	+	Arabidopsis thaliana
AhSBP11	TATA-box	TATAAA	92	6	-	Helianthus annuus
AhSBP11	TATA-box	TATAA	93	5	-	Arabidopsis thaliana
AhSBP11	TATA-box	TATA	94	4	+	Arabidopsis thaliana
AhSBP11	TATA-box	TATA	116	4	+	Arabidopsis thaliana
AhSBP11	TATA-box	TACAAAA	367	7	-	Oryza sativa
AhSBP11	TATA-box	TATACA	370	6	-	Helianthus annuus
AhSBP11	TATA-box	TATA	372	4	+	Arabidopsis thaliana
AhSBP11	TATA-box	ATATAT	509	6	+	Brassica napus
AhSBP11	TATA-box	TATATA	510	6	+	Arabidopsis thaliana
AhSBP11	TATA-box	ATATAT	511	6	+	Brassica napus
AhSBP11	TATA-box	TATA	512	4	+	Arabidopsis thaliana
AhSBP11	TATA-box	ATTATA	633	6	+	Brassica napus
AhSBP11	TATA-box	TATAA	634	5	-	Arabidopsis thaliana
AhSBP11	TATA-box	TATA	635	4	+	Arabidopsis thaliana
AhSBP11	TATA-box	ATTATA	673	6	+	Brassica napus
AhSBP11	TATA-box	TATAA	674	5	-	Arabidopsis thaliana
AhSBP11	TATA-box	TATA	675	4	+	Arabidopsis thaliana
AhSBP11	TATA-box	TATAAAA	686	7	-	Pisum sativum
AhSBP11	TATA-box	TATAAA	687	6	-	Helianthus annuus
AhSBP11	TATA-box	TATAA	688	5	-	Arabidopsis thaliana
AhSBP11	TATA-box	TATA	689	4	+	Arabidopsis thaliana
AhSBP11	TATA-box	TATA	697	4	+	Arabidopsis thaliana
AhSBP11	TATA-box	TATA	719	4	+	Arabidopsis thaliana
AhSBP11	TC-rich repeats	ATTCTCTAAC	498	9	-	Nicotiana tabacum	defense and stress responsiveness
AhSBP11	I-box	gGATAAGGTG	1932	9	+	Zea mays	light responsive
AhSBP11		motif_sequence	214	4	+	organism
AhSBP11		motif_sequence	264	4	-	organism
AhSBP11		motif_sequence	302	4	+	organism
AhSBP11		motif_sequence	386	4	+	organism
AhSBP11		motif_sequence	813	4	-	organism
AhSBP11		motif_sequence	1234	4	+	organism
AhSBP11		motif_sequence	1862	4	-	organism
AhSBP11		motif_sequence	1914	4	-	organism
AhSBP11		motif_sequence	1983	4	-	organism
AhSBP11	MBS	CAACTG	292	6	+	Arabidopsis thaliana	MYB binding
AhSBP11	MBS	CAACTG	897	6	+	Arabidopsis thaliana	MYB binding
AhSBP11	MBS	CAACTG	1071	6	-	Arabidopsis thaliana	MYB binding
AhSBP11	MBS	CAACTG	1214	6	-	Arabidopsis thaliana	MYB binding
AhSBP11	MBS	CAACTG	1660	6	-	Arabidopsis thaliana	MYB binding
AhSBP11	AAGAA-motif	gGTAAAGAAA	1529	9	-	Avena sativa
AhSBP11	STRE	AGGGG	966	5	-	Arabidopsis thaliana
AhSBP11	STRE	AGGGG	1111	5	-	Arabidopsis thaliana
AhSBP11	P-box	CCTTTTG	1088	7	+	Oryza sativa	gibberellin responsive
AhSBP12	CAAT-box	CCAAT	5	5	-	Arabidopsis thaliana
AhSBP12	CAAT-box	CCAAT	17	5	-	Arabidopsis thaliana
AhSBP12	CAAT-box	CAAT	35	4	+	Nicotiana glutinosa
AhSBP12	CAAT-box	CAAAT	77	5	-	Pisum sativum
AhSBP12	CAAT-box	CAAAT	222	5	-	Pisum sativum
AhSBP12	CAAT-box	CAAAT	320	5	-	Pisum sativum
AhSBP12	CAAT-box	CAAAT	409	5	+	Pisum sativum
AhSBP12	CAAT-box	CAAT	418	4	-	Nicotiana glutinosa
AhSBP12	CAAT-box	CAAT	602	4	-	Nicotiana glutinosa
AhSBP12	CAAT-box	CAAT	975	4	+	Nicotiana glutinosa
AhSBP12	CAAT-box	CCAAT	977	5	-	Arabidopsis thaliana
AhSBP12	CAAT-box	CCAAT	986	5	+	Arabidopsis thaliana
AhSBP12	CAAT-box	CAAT	987	4	+	Nicotiana glutinosa
AhSBP12	CAAT-box	CAAT	1010	4	+	Nicotiana glutinosa
AhSBP12	CAAT-box	CAACCAACTCC	1162	10	+	Arabidopsis thaliana
AhSBP12	CAAT-box	CAAT	1215	4	+	Nicotiana glutinosa
AhSBP12	CAAT-box	CAAAT	1234	5	+	Pisum sativum
AhSBP12	CAAT-box	CAAT	1316	4	-	Nicotiana glutinosa
AhSBP12	CAAT-box	CAAT	1342	4	+	Nicotiana glutinosa
AhSBP12	CAAT-box	CAAT	1383	4	-	Nicotiana glutinosa
AhSBP12	CAAT-box	CAAAT	1618	5	+	Pisum sativum
AhSBP12	CAAT-box	CAAT	1674	4	+	Nicotiana glutinosa
AhSBP12	CAAT-box	CCAAT	1678	5	+	Arabidopsis thaliana
AhSBP12	CAAT-box	CAAT	1679	4	+	Nicotiana glutinosa
AhSBP12	CAAT-box	CAAT	1707	4	+	Nicotiana glutinosa
AhSBP12	ARE	AAACCA	1131	6	-	Zea mays
AhSBP12	Myb-binding site	CAACAG	918	6	+	Nicotiana tabacum
AhSBP12	ABRE	ACGTG	370	5	+	Arabidopsis thaliana	abscisic acid responsiveness
AhSBP12	ABRE	CACGTG	1117	6	-	Arabidopsis thaliana	abscisic acid responsiveness
AhSBP12	ABRE	ACGTG	1118	5	+	Arabidopsis thaliana	abscisic acid responsiveness
AhSBP12	ABRE	ACGTG	1282	5	-	Arabidopsis thaliana	abscisic acid responsiveness
AhSBP12	MYB-like sequence	TAACCA	267	6	+	Arabidopsis thaliana
AhSBP12	Myb	TAACTG	580	6	-	Arabidopsis thaliana
AhSBP12	Myb	TAACTG	623	6	-	Arabidopsis thaliana
AhSBP12	Myb	CAACTG	1457	6	+	Arabidopsis thaliana
AhSBP12	TCT-motif	TCTTAC	1351	6	+	Arabidopsis thaliana	light responsive
AhSBP12	TCT-motif	TCTTAC	1360	6	+	Arabidopsis thaliana	light responsive
AhSBP12	Unnamed__1	CGTGG	371	5	+	Zea mays
AhSBP12	Unnamed__1	CGTGG	1429	5	+	Zea mays
AhSBP12	Unnamed__1	CGTGG	1590	5	+	Zea mays
AhSBP12	MYC	CAATTG	975	6	+	Arabidopsis thaliana
AhSBP12	AT~TATA-box	TATATAAA	1772	8	-	Arabidopsis thaliana
AhSBP12	AT~TATA-box	TATATA	1774	6	-	Arabidopsis thaliana
AhSBP12	TATA-box	TATA	675	4	+	Arabidopsis thaliana
AhSBP12	TATA-box	ATATAT	1203	6	-	Brassica napus
AhSBP12	TATA-box	TATA	1204	4	-	Arabidopsis thaliana
AhSBP12	TATA-box	TATA	1245	4	-	Arabidopsis thaliana
AhSBP12	TATA-box	TATAAAA	1771	7	-	Pisum sativum
AhSBP12	TATA-box	TATAAA	1772	6	-	Helianthus annuus
AhSBP12	TATA-box	TATATAA	1773	7	-	Arabidopsis thaliana
AhSBP12	TATA-box	TATATA	1774	6	-	Arabidopsis thaliana
AhSBP12	TATA-box	ATATAA	1775	6	+	Brassica oleracea
AhSBP12	TATA-box	TATA	1776	4	-	Arabidopsis thaliana
AhSBP12	TGA-element	AACGAC	695	6	-	Brassica oleracea	auxin responsive
AhSBP12	AAGAA-motif	gGTAAAGAAA	1733	9	+	Avena sativa
AhSBP12	CGTCA-motif	CGTCA	45	5	-	Hordeum vulgare	MeJA responsiveness
AhSBP12	CGTCA-motif	CGTCA	290	5	-	Hordeum vulgare	MeJA responsiveness
AhSBP12	CGTCA-motif	CGTCA	368	5	-	Hordeum vulgare	MeJA responsiveness
AhSBP12	CGTCA-motif	CGTCA	1636	5	-	Hordeum vulgare	MeJA responsiveness
AhSBP12	CGTCA-motif	CGTCA	1917	5	-	Hordeum vulgare	MeJA responsiveness
AhSBP12	CGTCA-motif	CGTCA	1920	5	+	Hordeum vulgare	MeJA responsiveness
AhSBP12	STRE	AGGGG	879	5	-	Arabidopsis thaliana
AhSBP12	STRE	AGGGG	1178	5	-	Arabidopsis thaliana
AhSBP12	CAT-box	GCCACT	721	6	+	Arabidopsis thaliana	meristem expression
AhSBP12	CAT-box	GCCACT	1386	6	+	Arabidopsis thaliana	meristem expression
AhSBP12	WRE3	CCACCT	1881	6	+	Pisum sativum
AhSBP12		motif_sequence	56	4	-	organism
AhSBP12		motif_sequence	88	4	-	organism
AhSBP12		motif_sequence	173	4	-	organism
AhSBP12		motif_sequence	232	4	-	organism
AhSBP12		motif_sequence	241	4	-	organism
AhSBP12		motif_sequence	450	4	-	organism
AhSBP12		motif_sequence	705	4	+	organism
AhSBP12		motif_sequence	801	4	-	organism
AhSBP12		motif_sequence	829	4	+	organism
AhSBP12		motif_sequence	845	4	+	organism
AhSBP12		motif_sequence	1012	4	+	organism
AhSBP12		motif_sequence	1086	4	+	organism
AhSBP12		motif_sequence	1293	4	-	organism
AhSBP12		motif_sequence	1334	4	+	organism
AhSBP12		motif_sequence	1390	4	+	organism
AhSBP12		motif_sequence	1558	4	-	organism
AhSBP12		motif_sequence	1751	4	+	organism
AhSBP12		motif_sequence	1848	4	+	organism
AhSBP12		motif_sequence	1990	4	-	organism
AhSBP12	MBS	CAACTG	1457	6	+	Arabidopsis thaliana	MYB binding
AhSBP12	O2-site	GATGATGTGG	244	9	+	Zea mays	zein metabolism regulation
AhSBP12	O2-site	GTTGACGTGA	366	9	+	Zea mays	zein metabolism regulation
AhSBP12	TGACG-motif	TGACG	45	5	+	Hordeum vulgare	MeJA responsiveness
AhSBP12	TGACG-motif	TGACG	290	5	+	Hordeum vulgare	MeJA responsiveness
AhSBP12	TGACG-motif	TGACG	368	5	+	Hordeum vulgare	MeJA responsiveness
AhSBP12	TGACG-motif	TGACG	1636	5	+	Hordeum vulgare	MeJA responsiveness
AhSBP12	TGACG-motif	TGACG	1917	5	+	Hordeum vulgare	MeJA responsiveness
AhSBP12	TGACG-motif	TGACG	1920	5	-	Hordeum vulgare	MeJA responsiveness
AhSBP12	LTR	CCGAAA	397	6	-	Hordeum vulgare	low-temperature responsiveness
AhSBP12	LTR	CCGAAA	482	6	-	Hordeum vulgare	low-temperature responsiveness
AhSBP12	GT1-motif	GGTTAA	583	6	-	Arabidopsis thaliana	light responsive
AhSBP12	GT1-motif	GTGTGTGAA	1819	9	+	Solanum tuberosum	light responsive
AhSBP12	TCA-element	CCATCTTTTT	1032	9	-	Nicotiana tabacum	salicylic acid responsiveness
AhSBP12	Unnamed__4	CTCC	8	4	-	Petroselinum hortense
AhSBP12	Unnamed__4	CTCC	53	4	-	Petroselinum hortense
AhSBP12	Unnamed__4	CTCC	56	4	-	Petroselinum hortense
AhSBP12	Unnamed__4	CTCC	88	4	-	Petroselinum hortense
AhSBP12	Unnamed__4	CTCC	93	4	-	Petroselinum hortense
AhSBP12	Unnamed__4	CTCC	102	4	+	Petroselinum hortense
AhSBP12	Unnamed__4	CTCC	138	4	-	Petroselinum hortense
AhSBP12	Unnamed__4	CTCC	209	4	-	Petroselinum hortense
AhSBP12	Unnamed__4	CTCC	401	4	-	Petroselinum hortense
AhSBP12	Unnamed__4	CTCC	432	4	-	Petroselinum hortense
AhSBP12	Unnamed__4	CTCC	831	4	+	Petroselinum hortense
AhSBP12	Unnamed__4	CTCC	876	4	+	Petroselinum hortense
AhSBP12	Unnamed__4	CTCC	1014	4	+	Petroselinum hortense
AhSBP12	Unnamed__4	CTCC	1042	4	+	Petroselinum hortense
AhSBP12	Unnamed__4	CTCC	1176	4	+	Petroselinum hortense
AhSBP12	Unnamed__4	CTCC	1392	4	+	Petroselinum hortense
AhSBP12	Unnamed__4	CTCC	1624	4	+	Petroselinum hortense
AhSBP12	Unnamed__4	CTCC	1687	4	+	Petroselinum hortense
AhSBP12	Unnamed__4	CTCC	1792	4	+	Petroselinum hortense
AhSBP12	Unnamed__4	CTCC	1853	4	+	Petroselinum hortense
AhSBP12	CCGTCC-box	CCGTCC	1785	6	-	Petroselinum hortense
AhSBP12	E2Fb	TTTGCCGC	1018	8	+	Nicotiana tabacum
AhSBP12	LAMP-element	CTTTATCA	896	8	+	Pisum sativum	light responsive
AhSBP12	A-box	CCGTCC	1785	6	-	Petroselinum crispum
AhSBP12	G-box	CACGTC	369	6	-	Zea mays	light responsive
AhSBP12	G-box	CACGTG	1117	6	-	Arabidopsis thaliana	light responsive
AhSBP12	Box 4	ATTAAT	297	6	+	Petroselinum crispum	light responsive
AhSBP12	CCGTCC motif	CCGTCC	1785	6	-	Nicotiana tabacum
AhSBP12	MYB	TAACCA	267	6	+	Arabidopsis thaliana
AhSBP12	MYB	CAACAG	918	6	+	Arabidopsis thaliana
AhSBP12	MYB	CAACCA	1053	6	-	Arabidopsis thaliana
AhSBP12	MYB	CAACCA	1162	6	+	Arabidopsis thaliana
AhSBP12	MYB	CAACCA	1188	6	+	Arabidopsis thaliana
AhSBP12	G-Box	CACGTG	1117	6	-	Pisum sativum	light responsive
AhSBP12	G-Box	CACGTT	1282	6	+	Pisum sativum	light responsive
AhSBP12	dOCT	CTCGGATC	151	8	-	Zea mays
AhSBP12	3-AF1 binding site	TAAGAGAGGAA	254	10	+	Solanum tuberosum	light responsive
AhSBP12	as-1	TGACG	45	5	+	Arabidopsis thaliana
AhSBP12	as-1	TGACG	290	5	+	Arabidopsis thaliana
AhSBP12	as-1	TGACG	368	5	+	Arabidopsis thaliana
AhSBP12	as-1	TGACG	1636	5	+	Arabidopsis thaliana
AhSBP12	as-1	TGACG	1917	5	+	Arabidopsis thaliana
AhSBP12	as-1	TGACG	1920	5	-	Arabidopsis thaliana
AhSBP13	LTR	CCGAAA	472	6	-	Hordeum vulgare	low-temperature responsiveness
AhSBP13	TGACG-motif	TGACG	352	5	+	Hordeum vulgare	MeJA responsiveness
AhSBP13	TGACG-motif	TGACG	1634	5	+	Hordeum vulgare	MeJA responsiveness
AhSBP13	TGACG-motif	TGACG	1914	5	+	Hordeum vulgare	MeJA responsiveness
AhSBP13	TGACG-motif	TGACG	1917	5	-	Hordeum vulgare	MeJA responsiveness
AhSBP13	O2-site	GTTGACGTGA	350	9	+	Zea mays	zein metabolism regulation
AhSBP13		motif_sequence	35	4	-	organism
AhSBP13		motif_sequence	71	4	-	organism
AhSBP13		motif_sequence	92	4	-	organism
AhSBP13		motif_sequence	118	4	-	organism
AhSBP13		motif_sequence	156	4	-	organism
AhSBP13		motif_sequence	176	4	-	organism
AhSBP13		motif_sequence	214	4	-	organism
AhSBP13		motif_sequence	697	4	+	organism
AhSBP13		motif_sequence	793	4	-	organism
AhSBP13		motif_sequence	821	4	+	organism
AhSBP13		motif_sequence	941	4	+	organism
AhSBP13		motif_sequence	1007	4	+	organism
AhSBP13		motif_sequence	1286	4	-	organism
AhSBP13		motif_sequence	1327	4	+	organism
AhSBP13		motif_sequence	1537	4	-	organism
AhSBP13		motif_sequence	1557	4	-	organism
AhSBP13		motif_sequence	1749	4	+	organism
AhSBP13		motif_sequence	1845	4	+	organism
AhSBP13		motif_sequence	1887	4	+	organism
AhSBP13		motif_sequence	1987	4	-	organism
AhSBP13	WRE3	CCACCT	1878	6	+	Pisum sativum
AhSBP13	CAT-box	GCCACT	713	6	+	Arabidopsis thaliana	meristem expression
AhSBP13	CAT-box	GCCACT	1378	6	+	Arabidopsis thaliana	meristem expression
AhSBP13	STRE	AGGGG	128	5	+	Arabidopsis thaliana
AhSBP13	STRE	AGGGG	870	5	-	Arabidopsis thaliana
AhSBP13	STRE	AGGGG	1171	5	-	Arabidopsis thaliana
AhSBP13	STRE	AGGGG	1459	5	+	Arabidopsis thaliana
AhSBP13	STRE	AGGGG	1850	5	-	Arabidopsis thaliana
AhSBP13	AAGAA-motif	gGTAAAGAAA	1731	9	+	Avena sativa
AhSBP13	CGTCA-motif	CGTCA	352	5	-	Hordeum vulgare	MeJA responsiveness
AhSBP13	CGTCA-motif	CGTCA	1634	5	-	Hordeum vulgare	MeJA responsiveness
AhSBP13	CGTCA-motif	CGTCA	1914	5	-	Hordeum vulgare	MeJA responsiveness
AhSBP13	CGTCA-motif	CGTCA	1917	5	+	Hordeum vulgare	MeJA responsiveness
AhSBP13	TATA-box	ATATAT	362	6	+	Brassica napus
AhSBP13	TATA-box	TATA	363	4	+	Arabidopsis thaliana
AhSBP13	TATA-box	TATATA	495	6	+	Arabidopsis thaliana
AhSBP13	TATA-box	TATA	497	4	+	Arabidopsis thaliana
AhSBP13	TATA-box	TATA	667	4	+	Arabidopsis thaliana
AhSBP13	TATA-box	ATATAT	1196	6	-	Brassica napus
AhSBP13	TATA-box	TATA	1197	4	-	Arabidopsis thaliana
AhSBP13	TATA-box	TATAAAA	1768	7	-	Pisum sativum
AhSBP13	TATA-box	TATAAA	1769	6	-	Helianthus annuus
AhSBP13	TATA-box	TATATAA	1770	7	-	Arabidopsis thaliana
AhSBP13	TATA-box	TATATA	1771	6	-	Arabidopsis thaliana
AhSBP13	TATA-box	ATATAA	1772	6	+	Brassica oleracea
AhSBP13	TATA-box	TATA	1773	4	-	Arabidopsis thaliana
AhSBP13	GARE-motif	TCTGTTG	47	7	-	Brassica oleracea	gibberellin responsive
AhSBP13	TGA-element	AACGAC	687	6	-	Brassica oleracea	auxin responsive
AhSBP13	AT~TATA-box	TATATA	495	6	+	Arabidopsis thaliana
AhSBP13	AT~TATA-box	TATATAAA	1769	8	-	Arabidopsis thaliana
AhSBP13	AT~TATA-box	TATATA	1771	6	-	Arabidopsis thaliana
AhSBP13	Sp1	GGGCGG	464	6	-	Oryza sativa	light responsive
AhSBP13	Unnamed__1	CGTGG	21	5	+	Zea mays
AhSBP13	Unnamed__1	CGTGG	355	5	+	Zea mays
AhSBP13	Unnamed__1	CGTGG	1429	5	+	Zea mays
AhSBP13	Unnamed__1	CGTGG	1589	5	+	Zea mays
AhSBP13	Myb	TAACTG	572	6	-	Arabidopsis thaliana
AhSBP13	ABRE	ACGTG	354	5	+	Arabidopsis thaliana	abscisic acid responsiveness
AhSBP13	ABRE	CACGTG	1110	6	-	Arabidopsis thaliana	abscisic acid responsiveness
AhSBP13	ABRE	ACGTG	1111	5	+	Arabidopsis thaliana	abscisic acid responsiveness
AhSBP13	ABRE	ACGTG	1275	5	-	Arabidopsis thaliana	abscisic acid responsiveness
AhSBP13	Myb-binding site	CAACAG	47	6	+	Nicotiana tabacum
AhSBP13	Myb-binding site	CAACAG	909	6	+	Nicotiana tabacum
AhSBP13	CAAT-box	CAAT	13	4	+	Nicotiana glutinosa
AhSBP13	CAAT-box	TGCCAAC	44	7	+	Petunia hybrida
AhSBP13	CAAT-box	CAAAT	58	5	-	Pisum sativum
AhSBP13	CAAT-box	CAAAT	133	5	-	Pisum sativum
AhSBP13	CAAT-box	CAAAT	204	5	-	Pisum sativum
AhSBP13	CAAT-box	CAAAT	305	5	-	Pisum sativum
AhSBP13	CAAT-box	CAAAT	402	5	-	Pisum sativum
AhSBP13	CAAT-box	CAAT	436	4	-	Nicotiana glutinosa
AhSBP13	CAAT-box	CAAT	442	4	+	Nicotiana glutinosa
AhSBP13	CAAT-box	CCCAATTT	467	8	+	Arabidopsis thaliana
AhSBP13	CAAT-box	CCAAT	468	5	+	Arabidopsis thaliana
AhSBP13	CAAT-box	CAAT	469	4	+	Nicotiana glutinosa
AhSBP13	CAAT-box	CAAT	594	4	-	Nicotiana glutinosa
AhSBP13	CAAT-box	CAAT	615	4	+	Nicotiana glutinosa
AhSBP13	CAAT-box	CCAAT	981	5	+	Arabidopsis thaliana
AhSBP13	CAAT-box	CAAT	982	4	+	Nicotiana glutinosa
AhSBP13	CAAT-box	CAAT	1005	4	+	Nicotiana glutinosa
AhSBP13	CAAT-box	CAACCAACTCC	1155	10	+	Arabidopsis thaliana
AhSBP13	CAAT-box	CAAAT	1227	5	+	Pisum sativum
AhSBP13	CAAT-box	CAAT	1237	4	+	Nicotiana glutinosa
AhSBP13	CAAT-box	CAAT	1309	4	-	Nicotiana glutinosa
AhSBP13	CAAT-box	CAAT	1321	4	-	Nicotiana glutinosa
AhSBP13	CAAT-box	CAAAT	1361	5	+	Pisum sativum
AhSBP13	CAAT-box	CAAT	1483	4	+	Nicotiana glutinosa
AhSBP13	CAAT-box	CAAAT	1616	5	+	Pisum sativum
AhSBP13	CAAT-box	CAAT	1672	4	+	Nicotiana glutinosa
AhSBP13	CAAT-box	CCAAT	1676	5	+	Arabidopsis thaliana
AhSBP13	CAAT-box	CAAT	1677	4	+	Nicotiana glutinosa
AhSBP13	CAAT-box	CAAT	1705	4	+	Nicotiana glutinosa
AhSBP13	ARE	AAACCA	1124	6	-	Zea mays
AhSBP13	as-1	TGACG	352	5	+	Arabidopsis thaliana
AhSBP13	as-1	TGACG	1634	5	+	Arabidopsis thaliana
AhSBP13	as-1	TGACG	1914	5	+	Arabidopsis thaliana
AhSBP13	as-1	TGACG	1917	5	-	Arabidopsis thaliana
AhSBP13	3-AF1 binding site	TAAGAGAGGAA	237	10	+	Solanum tuberosum	light responsive
AhSBP13	3-AF1 binding site	TAAGAGAGGAA	1682	10	-	Solanum tuberosum	light responsive
AhSBP13	G-Box	CACGTG	1110	6	-	Pisum sativum	light responsive
AhSBP13	G-Box	CACGTT	1275	6	+	Pisum sativum	light responsive
AhSBP13	MYB	CAACAG	47	6	+	Arabidopsis thaliana
AhSBP13	MYB	CAACAG	909	6	+	Arabidopsis thaliana
AhSBP13	MYB	CAACCA	1155	6	+	Arabidopsis thaliana
AhSBP13	MYB	CAACCA	1181	6	+	Arabidopsis thaliana
AhSBP13	MYB	CAACCA	1335	6	+	Arabidopsis thaliana
AhSBP13	MYB	CAACCA	1474	6	+	Arabidopsis thaliana
AhSBP13	GATA-motif	GATAGGA	1465	7	+	Arabidopsis thaliana	light responsive
AhSBP13	CCGTCC motif	CCGTCC	1782	6	-	Nicotiana tabacum
AhSBP13	G-box	CACGAC	271	6	+	Zea mays	light responsive
AhSBP13	G-box	CACGTC	353	6	-	Zea mays	light responsive
AhSBP13	G-box	CACGTG	1110	6	-	Arabidopsis thaliana	light responsive
AhSBP13	TCCC-motif	TCTCCCT	33	7	-	Spinacia oleracea	light responsive
AhSBP13	TCCC-motif	TCTCCCT	90	7	-	Spinacia oleracea	light responsive
AhSBP13	TCCC-motif	TCTCCCT	116	7	-	Spinacia oleracea	light responsive
AhSBP13	A-box	CCGTCC	1782	6	-	Petroselinum crispum
AhSBP13	LAMP-element	CTTTATCA	887	8	+	Pisum sativum	light responsive
AhSBP13	E2Fb	TTTGCCGC	1013	8	+	Nicotiana tabacum
AhSBP13	CCGTCC-box	CCGTCC	1782	6	-	Petroselinum hortense
AhSBP13	Unnamed__4	CTCC	31	4	-	Petroselinum hortense
AhSBP13	Unnamed__4	CTCC	35	4	-	Petroselinum hortense
AhSBP13	Unnamed__4	CTCC	71	4	-	Petroselinum hortense
AhSBP13	Unnamed__4	CTCC	76	4	-	Petroselinum hortense
AhSBP13	Unnamed__4	CTCC	85	4	+	Petroselinum hortense
AhSBP13	Unnamed__4	CTCC	92	4	-	Petroselinum hortense
AhSBP13	Unnamed__4	CTCC	118	4	-	Petroselinum hortense
AhSBP13	Unnamed__4	CTCC	176	4	-	Petroselinum hortense
AhSBP13	Unnamed__4	CTCC	191	4	-	Petroselinum hortense
AhSBP13	Unnamed__4	CTCC	318	4	+	Petroselinum hortense
AhSBP13	Unnamed__4	CTCC	823	4	+	Petroselinum hortense
AhSBP13	Unnamed__4	CTCC	867	4	+	Petroselinum hortense
AhSBP13	Unnamed__4	CTCC	1009	4	+	Petroselinum hortense
AhSBP13	Unnamed__4	CTCC	1037	4	+	Petroselinum hortense
AhSBP13	Unnamed__4	CTCC	1169	4	+	Petroselinum hortense
AhSBP13	Unnamed__4	CTCC	1382	4	+	Petroselinum hortense
AhSBP13	Unnamed__4	CTCC	1622	4	+	Petroselinum hortense
AhSBP13	TCA-element	CCATCTTTTT	1027	9	-	Nicotiana tabacum	salicylic acid responsiveness
AhSBP13	GT1-motif	GGTTAA	575	6	-	Arabidopsis thaliana	light responsive
AhSBP13	GT1-motif	GTGTGTGAA	1816	9	+	Solanum tuberosum	light responsive
AhSBP14	CTAG-motif	ACTAGCAGAA	1872	9	+	Avena sativa
AhSBP14	ABRE4	CACGTA	524	6	+	Zea mays
AhSBP14	MYB	CAACAG	767	6	-	Arabidopsis thaliana
AhSBP14	MYB	CAACCA	970	6	+	Arabidopsis thaliana
AhSBP14	MYB	CAACCA	974	6	+	Arabidopsis thaliana
AhSBP14	MYB	CAACCA	1023	6	+	Arabidopsis thaliana
AhSBP14	MYB	CAACAG	1084	6	+	Arabidopsis thaliana
AhSBP14	MYB	CAACAG	1251	6	-	Arabidopsis thaliana
AhSBP14	MYB	TAACCA	1317	6	-	Arabidopsis thaliana
AhSBP14	TCCC-motif	TCTCCCT	1015	7	+	Spinacia oleracea	light responsive
AhSBP14	CARE	CAACTCAC	1815	8	-	Oryza sativa
AhSBP14	G-box	CACGTC	497	6	+	Zea mays	light responsive
AhSBP14	G-box	TACGTG	524	6	-	Arabidopsis thaliana	light responsive
AhSBP14	Box 4	ATTAAT	28	6	+	Petroselinum crispum	light responsive
AhSBP14	Box 4	ATTAAT	151	6	+	Petroselinum crispum	light responsive
AhSBP14	Box 4	ATTAAT	168	6	+	Petroselinum crispum	light responsive
AhSBP14	Box 4	ATTAAT	186	6	+	Petroselinum crispum	light responsive
AhSBP14	Unnamed__4	CTCC	1	4	-	Petroselinum hortense
AhSBP14	Unnamed__4	CTCC	521	4	+	Petroselinum hortense
AhSBP14	Unnamed__4	CTCC	551	4	+	Petroselinum hortense
AhSBP14	Unnamed__4	CTCC	577	4	-	Petroselinum hortense
AhSBP14	Unnamed__4	CTCC	631	4	-	Petroselinum hortense
AhSBP14	Unnamed__4	CTCC	737	4	+	Petroselinum hortense
AhSBP14	Unnamed__4	CTCC	982	4	+	Petroselinum hortense
AhSBP14	Unnamed__4	CTCC	1016	4	+	Petroselinum hortense
AhSBP14	Unnamed__4	CTCC	1020	4	+	Petroselinum hortense
AhSBP14	Unnamed__4	CTCC	1361	4	-	Petroselinum hortense
AhSBP14	Unnamed__4	CTCC	1896	4	-	Petroselinum hortense
AhSBP14	TATA	TATAAAAT	46	8	+	Arabidopsis thaliana
AhSBP14	TATA	TATAAAAT	126	8	-	Arabidopsis thaliana
AhSBP14	GT1-motif	GGTTAA	1465	6	-	Arabidopsis thaliana	light responsive
AhSBP14	TCA-element	TCAGAAGAGG	1769	9	-	Brassica oleracea	salicylic acid responsiveness
AhSBP14	AT1-motif	AATTATTTTTTATT	9	13	+	Solanum tuberosum	light responsive
AhSBP14	LTR	CCGAAA	226	6	+	Hordeum vulgare	low-temperature responsiveness
AhSBP14	P-box	CCTTTTG	1122	7	+	Oryza sativa	gibberellin responsive
AhSBP14	STRE	AGGGG	1150	5	-	Arabidopsis thaliana
AhSBP14	STRE	AGGGG	1248	5	-	Arabidopsis thaliana
AhSBP14	STRE	AGGGG	1584	5	+	Arabidopsis thaliana
AhSBP14	STRE	AGGGG	1867	5	+	Arabidopsis thaliana
AhSBP14	AAGAA-motif	GAAAGAA	359	7	-	Avena sativa
AhSBP14	AAGAA-motif	GAAAGAA	363	7	-	Avena sativa
AhSBP14	AAGAA-motif	gGTAAAGAAA	366	9	-	Avena sativa
AhSBP14	AAGAA-motif	GAAAGAA	785	7	+	Avena sativa
AhSBP14	AAGAA-motif	GAAAGAA	1562	7	-	Avena sativa
AhSBP14	AAGAA-motif	gGTAAAGAAA	1598	9	-	Avena sativa
AhSBP14	AAGAA-motif	GAAAGAA	1879	7	+	Avena sativa
AhSBP14	AAGAA-motif	GAAAGAA	1957	7	+	Avena sativa
AhSBP14		motif_sequence	512	4	-	organism
AhSBP14		motif_sequence	735	4	+	organism
AhSBP14		motif_sequence	746	4	+	organism
AhSBP14		motif_sequence	780	4	-	organism
AhSBP14		motif_sequence	844	4	+	organism
AhSBP14		motif_sequence	849	4	+	organism
AhSBP14		motif_sequence	1095	4	+	organism
AhSBP14		motif_sequence	1289	4	+	organism
AhSBP14		motif_sequence	1890	4	-	organism
AhSBP14		motif_sequence	1946	4	-	organism
AhSBP14	TATC-box	TATCCCA	1046	7	-	Oryza sativa	gibberellin responsive
AhSBP14	ABRE3a	TACGTG	524	6	-	Zea mays
AhSBP14	TATA-box	ATATAT	43	6	+	Brassica napus
AhSBP14	TATA-box	TATATA	44	6	+	Arabidopsis thaliana
AhSBP14	TATA-box	ATATAA	45	6	+	Brassica oleracea
AhSBP14	TATA-box	TATA	46	4	+	Arabidopsis thaliana
AhSBP14	TATA-box	TATTTAAA	71	8	+	Arabidopsis thaliana
AhSBP14	TATA-box	TATAAAA	127	7	-	Pisum sativum
AhSBP14	TATA-box	TATAAA	128	6	-	Helianthus annuus
AhSBP14	TATA-box	TATAA	129	5	-	Arabidopsis thaliana
AhSBP14	TATA-box	TATA	130	4	+	Arabidopsis thaliana
AhSBP14	TATA-box	TATTTAAA	206	8	+	Arabidopsis thaliana
AhSBP14	TATA-box	ATATAA	218	6	+	Brassica oleracea
AhSBP14	TATA-box	TATA	219	4	+	Arabidopsis thaliana
AhSBP14	TATA-box	TATAAA	440	6	-	Helianthus annuus
AhSBP14	TATA-box	TATAA	441	5	-	Arabidopsis thaliana
AhSBP14	TATA-box	TATA	442	4	+	Arabidopsis thaliana
AhSBP14	TATA-box	TATAAAT	474	7	-	Brassica juncea
AhSBP14	TATA-box	TATAAA	475	6	-	Helianthus annuus
AhSBP14	TATA-box	TATAA	476	5	-	Arabidopsis thaliana
AhSBP14	TATA-box	TATA	477	4	+	Arabidopsis thaliana
AhSBP14	TATA-box	TACAAAA	716	7	+	Oryza sativa
AhSBP14	TATA-box	TATA	1145	4	-	Arabidopsis thaliana
AhSBP14	TATA-box	TACAAAA	1377	7	-	Oryza sativa
AhSBP14	TATA-box	ATATAA	1666	6	+	Brassica oleracea
AhSBP14	TATA-box	TATA	1667	4	-	Arabidopsis thaliana
AhSBP14	GARE-motif	TCTGTTG	1084	7	-	Brassica oleracea	gibberellin responsive
AhSBP14	motif I	gGTACGTGGCG	521	10	-	Oryza sativa	root specific
AhSBP14	AT~TATA-box	TATATA	44	6	+	Arabidopsis thaliana
AhSBP14	MBSI	aaaAaaC(G/C)GTTA	1466	10.5	-	Petunia hybrida	flavonoid biosynthetic genes regulation
AhSBP14	ERE	ATTTTAAA	63	8	-	Nicotiana glutinos
AhSBP14	ERE	ATTTTAAA	73	8	-	Nicotiana glutinos
AhSBP14	MYC	CATGTG	513	6	-	Arabidopsis thaliana
AhSBP14	MYC	CATTTG	1042	6	+	Arabidopsis thaliana
AhSBP14	MYC	CAATTG	1294	6	-	Arabidopsis thaliana
AhSBP14	MYC	CAATTG	1727	6	-	Arabidopsis thaliana
AhSBP14	WUN-motif	AAATTTCTT	1454	9	+	Nicotiana glutinosa
AhSBP14	Unnamed__1	GCCACGTGGC	495	9	+	Petunia sp.
AhSBP14	Unnamed__1	CGTGG	496	5	-	Zea mays
AhSBP14	Unnamed__1	CGTGG	523	5	-	Zea mays
AhSBP14	Unnamed__1	CGTGG	618	5	+	Zea mays
AhSBP14	Unnamed__1	CGTGG	985	5	-	Zea mays
AhSBP14	TCT-motif	TCTTAC	414	6	-	Arabidopsis thaliana	light responsive
AhSBP14	CAAT-box	CAAT	106	4	-	Nicotiana glutinosa
AhSBP14	CAAT-box	CAAAT	291	5	+	Pisum sativum
AhSBP14	CAAT-box	CAAAT	694	5	+	Pisum sativum
AhSBP14	CAAT-box	CAAAT	757	5	+	Pisum sativum
AhSBP14	CAAT-box	CAAT	947	4	-	Nicotiana glutinosa
AhSBP14	CAAT-box	CAAAT	1043	5	-	Pisum sativum
AhSBP14	CAAT-box	CAAAT	1054	5	-	Pisum sativum
AhSBP14	CAAT-box	CAAT	1190	4	-	Nicotiana glutinosa
AhSBP14	CAAT-box	CAAT	1236	4	-	Nicotiana glutinosa
AhSBP14	CAAT-box	CAAT	1294	4	+	Nicotiana glutinosa
AhSBP14	CAAT-box	CCAAT	1296	5	-	Arabidopsis thaliana
AhSBP14	CAAT-box	CAAT	1445	4	+	Nicotiana glutinosa
AhSBP14	CAAT-box	CAAT	1569	4	-	Nicotiana glutinosa
AhSBP14	CAAT-box	CAAT	1578	4	-	Nicotiana glutinosa
AhSBP14	CAAT-box	CAAT	1637	4	-	Nicotiana glutinosa
AhSBP14	CAAT-box	CAAT	1686	4	+	Nicotiana glutinosa
AhSBP14	CAAT-box	CAAT	1727	4	+	Nicotiana glutinosa
AhSBP14	CAAT-box	CAAT	1729	4	-	Nicotiana glutinosa
AhSBP14	CAAT-box	CAAT	1783	4	+	Nicotiana glutinosa
AhSBP14	CAAT-box	CAAT	1823	4	-	Nicotiana glutinosa
AhSBP14	CAAT-box	CAAT	1928	4	+	Nicotiana glutinosa
AhSBP14	CAAT-box	CAAT	1987	4	-	Nicotiana glutinosa
AhSBP14	CAAT-box	CAAAT	1993	5	-	Pisum sativum
AhSBP14	ARE	AAACCA	1127	6	-	Zea mays
AhSBP14	ARE	AAACCA	1298	6	-	Zea mays
AhSBP14	ARE	AAACCA	1707	6	-	Zea mays
AhSBP14	ARE	AAACCA	1744	6	-	Zea mays
AhSBP14	MYB-like sequence	TAACCA	1317	6	-	Arabidopsis thaliana
AhSBP14	ABRE	ACGTG	497	5	-	Arabidopsis thaliana	abscisic acid responsiveness
AhSBP14	ABRE	ACGTG	524	5	-	Arabidopsis thaliana	abscisic acid responsiveness
AhSBP14	Myb-binding site	CAACAG	767	6	-	Nicotiana tabacum
AhSBP14	Myb-binding site	CAACAG	1084	6	+	Nicotiana tabacum
AhSBP14	Myb-binding site	CAACAG	1251	6	-	Nicotiana tabacum
AhSBP15	as-1	TGACG	866	5	+	Arabidopsis thaliana
AhSBP15	as-1	TGACG	1441	5	+	Arabidopsis thaliana
AhSBP15	dOCT	CTCGGATC	76	8	-	Zea mays
AhSBP15	dOCT	CTCGGATC	1933	8	-	Zea mays
AhSBP15	W box	TTGACC	330	6	+	Arabidopsis thaliana
AhSBP15	G-Box	CACGTT	1004	6	+	Pisum sativum	light responsive
AhSBP15	MYB	CAACCA	630	6	+	Arabidopsis thaliana
AhSBP15	AE-box	AGAAACAA	238	8	-	Arabidopsis thaliana	light responsive
AhSBP15	G-box	CACGAC	656	6	-	Zea mays	light responsive
AhSBP15	Box 4	ATTAAT	837	6	+	Petroselinum crispum	light responsive
AhSBP15	Box III	atCATTTTCACt	533	11	-	Pisum sativum
AhSBP15	TCCC-motif	TCTCCCT	1257	7	+	Spinacia oleracea	light responsive
AhSBP15	LAMP-element	CTTTATCA	1551	8	+	Pisum sativum	light responsive
AhSBP15	Unnamed__4	CTCC	401	4	+	Petroselinum hortense
AhSBP15	Unnamed__4	CTCC	421	4	+	Petroselinum hortense
AhSBP15	Unnamed__4	CTCC	797	4	+	Petroselinum hortense
AhSBP15	Unnamed__4	CTCC	907	4	+	Petroselinum hortense
AhSBP15	Unnamed__4	CTCC	914	4	+	Petroselinum hortense
AhSBP15	Unnamed__4	CTCC	924	4	+	Petroselinum hortense
AhSBP15	Unnamed__4	CTCC	1084	4	+	Petroselinum hortense
AhSBP15	Unnamed__4	CTCC	1258	4	+	Petroselinum hortense
AhSBP15	Unnamed__4	CTCC	1269	4	+	Petroselinum hortense
AhSBP15	Unnamed__4	CTCC	1278	4	+	Petroselinum hortense
AhSBP15	Unnamed__4	CTCC	1286	4	+	Petroselinum hortense
AhSBP15	Unnamed__4	CTCC	1297	4	+	Petroselinum hortense
AhSBP15	Unnamed__4	CTCC	1304	4	+	Petroselinum hortense
AhSBP15	Unnamed__4	CTCC	1313	4	+	Petroselinum hortense
AhSBP15	Unnamed__4	CTCC	1324	4	+	Petroselinum hortense
AhSBP15	Unnamed__4	CTCC	1328	4	+	Petroselinum hortense
AhSBP15	Unnamed__4	CTCC	1331	4	+	Petroselinum hortense
AhSBP15	Unnamed__4	CTCC	1335	4	+	Petroselinum hortense
AhSBP15	Unnamed__4	CTCC	1354	4	+	Petroselinum hortense
AhSBP15	Unnamed__4	CTCC	1460	4	-	Petroselinum hortense
AhSBP15	Unnamed__4	CTCC	1759	4	+	Petroselinum hortense
AhSBP15	Unnamed__4	CTCC	1762	4	+	Petroselinum hortense
AhSBP15	Unnamed__4	CTCC	1792	4	+	Petroselinum hortense
AhSBP15	Unnamed__4	CTCC	1827	4	-	Petroselinum hortense
AhSBP15	Unnamed__4	CTCC	1833	4	+	Petroselinum hortense
AhSBP15	Unnamed__4	CTCC	1861	4	+	Petroselinum hortense
AhSBP15	Unnamed__4	CTCC	1873	4	+	Petroselinum hortense
AhSBP15	Unnamed__4	CTCC	1880	4	-	Petroselinum hortense
AhSBP15	Unnamed__4	CTCC	1907	4	-	Petroselinum hortense
AhSBP15	Unnamed__4	CTCC	1966	4	-	Petroselinum hortense
AhSBP15	Unnamed__4	CTCC	1988	4	-	Petroselinum hortense
AhSBP15	TCA-element	CCATCTTTTT	1361	9	+	Nicotiana tabacum	salicylic acid responsiveness
AhSBP15	TCA-element	CCATCTTTTT	1371	9	+	Nicotiana tabacum	salicylic acid responsiveness
AhSBP15	DRE core	GCCGAC	1445	6	-	Arabidopsis thaliana
AhSBP15	AuxRR-core	GGTCCAT	1739	7	-	Nicotiana tabacum	auxin responsive
AhSBP15	P-box	CCTTTTG	404	7	-	Oryza sativa	gibberellin responsive
AhSBP15	TGACG-motif	TGACG	866	5	+	Hordeum vulgare	MeJA responsiveness
AhSBP15	TGACG-motif	TGACG	1441	5	+	Hordeum vulgare	MeJA responsiveness
AhSBP15	MBS	CAACTG	374	6	+	Arabidopsis thaliana	MYB binding
AhSBP15	MBS	CAACTG	674	6	+	Arabidopsis thaliana	MYB binding
AhSBP15		motif_sequence	90	4	+	organism
AhSBP15		motif_sequence	97	4	+	organism
AhSBP15		motif_sequence	274	4	+	organism
AhSBP15		motif_sequence	795	4	+	organism
AhSBP15		motif_sequence	804	4	+	organism
AhSBP15		motif_sequence	922	4	+	organism
AhSBP15		motif_sequence	1193	4	+	organism
AhSBP15		motif_sequence	1253	4	+	organism
AhSBP15		motif_sequence	1352	4	+	organism
AhSBP15		motif_sequence	1388	4	+	organism
AhSBP15		motif_sequence	1396	4	-	organism
AhSBP15		motif_sequence	1463	4	-	organism
AhSBP15		motif_sequence	1578	4	+	organism
AhSBP15		motif_sequence	1670	4	+	organism
AhSBP15	WRE3	CCACCT	910	6	+	Pisum sativum
AhSBP15	WRE3	CCACCT	1990	6	-	Pisum sativum
AhSBP15	STRE	AGGGG	991	5	+	Arabidopsis thaliana
AhSBP15	STRE	AGGGG	1250	5	-	Arabidopsis thaliana
AhSBP15	STRE	AGGGG	1280	5	-	Arabidopsis thaliana
AhSBP15	STRE	AGGGG	1307	5	-	Arabidopsis thaliana
AhSBP15	STRE	AGGGG	1346	5	-	Arabidopsis thaliana
AhSBP15	STRE	AGGGG	1508	5	+	Arabidopsis thaliana
AhSBP15	STRE	AGGGG	1582	5	-	Arabidopsis thaliana
AhSBP15	STRE	AGGGG	1810	5	-	Arabidopsis thaliana
AhSBP15	CGTCA-motif	CGTCA	866	5	-	Hordeum vulgare	MeJA responsiveness
AhSBP15	CGTCA-motif	CGTCA	1441	5	-	Hordeum vulgare	MeJA responsiveness
AhSBP15	AT-rich element	ATAGAAATCAA	811	10	+	Glycine max
AhSBP15	AAGAA-motif	GAAAGAA	198	7	+	Avena sativa
AhSBP15	AAGAA-motif	GAAAGAA	1166	7	-	Avena sativa
AhSBP15	AAGAA-motif	GAAAGAA	1196	7	-	Avena sativa
AhSBP15	AAGAA-motif	GAAAGAA	1214	7	-	Avena sativa
AhSBP15	telo-box	AAACCCTAACCCTAA	1719	14	-	Nicotiana tabacum
AhSBP15	box S	AGCCACC	1407	7	-	Arabidopsis thaliana
AhSBP15	I-box	gGATAAGGTG	1034	9	-	Zea mays	light responsive
AhSBP15	I-box	atGATAAGGTC	1549	10	-	Helianthus annuus	light responsive
AhSBP15	TATA-box	TATAA	2	5	-	Arabidopsis thaliana
AhSBP15	TATA-box	TATA	3	4	+	Arabidopsis thaliana
AhSBP15	TATA-box	ATATAA	177	6	+	Brassica oleracea
AhSBP15	TATA-box	TATA	178	4	+	Arabidopsis thaliana
AhSBP15	TATA-box	TATA	513	4	+	Arabidopsis thaliana
AhSBP15	TATA-box	TATA	569	4	+	Arabidopsis thaliana
AhSBP15	TATA-box	TATA	637	4	+	Arabidopsis thaliana
AhSBP15	TATA-box	ATATAT	742	6	+	Brassica napus
AhSBP15	TATA-box	TATATA	743	6	+	Arabidopsis thaliana
AhSBP15	TATA-box	ATATAT	744	6	+	Brassica napus
AhSBP15	TATA-box	TATA	745	4	+	Arabidopsis thaliana
AhSBP15	TATA-box	ccTATAAAaa	1428	9	-	Arabidopsis thaliana
AhSBP15	AT~TATA-box	TATATA	743	6	+	Arabidopsis thaliana
AhSBP15	MYC	CATGTG	89	6	+	Arabidopsis thaliana
AhSBP15	MYC	CAATTG	520	6	+	Arabidopsis thaliana
AhSBP15	Sp1	GGGCGG	360	6	-	Oryza sativa	light responsive
AhSBP15	Sp1	GGGCGG	1247	6	-	Oryza sativa	light responsive
AhSBP15	Sp1	GGGCGG	1835	6	-	Oryza sativa	light responsive
AhSBP15	Unnamed__1	CGTGG	445	5	-	Zea mays
AhSBP15	Unnamed__1	GAATTTAATTAA	699	11	-	Glycine max
AhSBP15	Unnamed__1	CGTGG	1823	5	+	Zea mays
AhSBP15	Myb	CAACTG	374	6	+	Arabidopsis thaliana
AhSBP15	Myb	CAACTG	674	6	+	Arabidopsis thaliana
AhSBP15	Myb	TAACTG	1604	6	+	Arabidopsis thaliana
AhSBP15	Myb	TAACTG	1650	6	+	Arabidopsis thaliana
AhSBP15	ABRE	ACGTG	1004	5	-	Arabidopsis thaliana	abscisic acid responsiveness
AhSBP15	CAAT-box	CAAT	62	4	-	Nicotiana glutinosa
AhSBP15	CAAT-box	CAAT	95	4	+	Nicotiana glutinosa
AhSBP15	CAAT-box	CAAAT	102	5	+	Pisum sativum
AhSBP15	CAAT-box	CAAT	162	4	-	Nicotiana glutinosa
AhSBP15	CAAT-box	CAAT	212	4	-	Nicotiana glutinosa
AhSBP15	CAAT-box	CAAT	248	4	+	Nicotiana glutinosa
AhSBP15	CAAT-box	CAAT	258	4	+	Nicotiana glutinosa
AhSBP15	CAAT-box	CAAAT	311	5	+	Pisum sativum
AhSBP15	CAAT-box	CAAT	321	4	-	Nicotiana glutinosa
AhSBP15	CAAT-box	CAAAT	350	5	+	Pisum sativum
AhSBP15	CAAT-box	CAAT	356	4	+	Nicotiana glutinosa
AhSBP15	CAAT-box	CCAAT	412	5	+	Arabidopsis thaliana
AhSBP15	CAAT-box	CAAT	413	4	+	Nicotiana glutinosa
AhSBP15	CAAT-box	CAAAT	474	5	+	Pisum sativum
AhSBP15	CAAT-box	CCAAT	491	5	-	Arabidopsis thaliana
AhSBP15	CAAT-box	CCAAT	519	5	+	Arabidopsis thaliana
AhSBP15	CAAT-box	CAAT	520	4	+	Nicotiana glutinosa
AhSBP15	CAAT-box	CAAT	522	4	-	Nicotiana glutinosa
AhSBP15	CAAT-box	CCAAT	720	5	-	Arabidopsis thaliana
AhSBP15	CAAT-box	CAAT	740	4	+	Nicotiana glutinosa
AhSBP15	CAAT-box	CAAT	761	4	+	Nicotiana glutinosa
AhSBP15	CAAT-box	CAAAT	834	5	+	Pisum sativum
AhSBP15	CAAT-box	CAAAT	933	5	-	Pisum sativum
AhSBP15	CAAT-box	CAAT	945	4	+	Nicotiana glutinosa
AhSBP15	CAAT-box	CAAT	996	4	+	Nicotiana glutinosa
AhSBP15	CAAT-box	CAAAT	1134	5	-	Pisum sativum
AhSBP15	CAAT-box	CCAAT	1225	5	+	Arabidopsis thaliana
AhSBP15	CAAT-box	CAAT	1226	4	+	Nicotiana glutinosa
AhSBP15	CAAT-box	CAAT	1562	4	-	Nicotiana glutinosa
AhSBP15	CAAT-box	TGCCAAC	1567	7	-	Petunia hybrida
AhSBP15	CAAT-box	CAAT	1572	4	+	Nicotiana glutinosa
AhSBP15	CAAT-box	CCAAT	1701	5	+	Arabidopsis thaliana
AhSBP15	CAAT-box	CAAT	1702	4	+	Nicotiana glutinosa
AhSBP15	CAAT-box	CAAAT	1710	5	+	Pisum sativum
AhSBP15	ARE	AAACCA	251	6	-	Zea mays
AhSBP15	ARE	AAACCA	648	6	-	Zea mays
AhSBP15	ARE	AAACCA	670	6	+	Zea mays
AhSBP15	TCA	TCATCTTCAT	865	9	-	Pisum sativum
AhSBP16	3-AF1 binding site	TAAGAGAGGAA	119	10	+	Solanum tuberosum	light responsive
AhSBP16	GCN4_motif	TGAGTCA	467	7	+	Oryza sativa	endosperm expression
AhSBP16	Myc	TCTCTTA	119	7	-	Arabidopsis thaliana
AhSBP16	A-box	CCGTCC	249	6	-	Petroselinum crispum
AhSBP16	TCCC-motif	TCTCCCT	384	7	-	Spinacia oleracea	light responsive
AhSBP16	Box 4	ATTAAT	109	6	+	Petroselinum crispum	light responsive
AhSBP16	Box 4	ATTAAT	113	6	+	Petroselinum crispum	light responsive
AhSBP16	Box 4	ATTAAT	1053	6	-	Petroselinum crispum	light responsive
AhSBP16	re2f-1	GCGGGAAA	1570	8	+	Oryza sativa
AhSBP16	CCGTCC motif	CCGTCC	249	6	-	Nicotiana tabacum
AhSBP16	GATA-motif	AAGGATAAGG	991	9	+	Solanum tuberosum	light responsive
AhSBP16	MYB	TAACCA	47	6	+	Arabidopsis thaliana
AhSBP16	Unnamed__4	CTCC	181	4	-	Petroselinum hortense
AhSBP16	Unnamed__4	CTCC	186	4	-	Petroselinum hortense
AhSBP16	Unnamed__4	CTCC	313	4	-	Petroselinum hortense
AhSBP16	Unnamed__4	CTCC	386	4	-	Petroselinum hortense
AhSBP16	Unnamed__4	CTCC	429	4	-	Petroselinum hortense
AhSBP16	Unnamed__4	CTCC	745	4	+	Petroselinum hortense
AhSBP16	Unnamed__4	CTCC	753	4	+	Petroselinum hortense
AhSBP16	Unnamed__4	CTCC	762	4	+	Petroselinum hortense
AhSBP16	Unnamed__4	CTCC	768	4	+	Petroselinum hortense
AhSBP16	Unnamed__4	CTCC	817	4	-	Petroselinum hortense
AhSBP16	Unnamed__4	CTCC	840	4	-	Petroselinum hortense
AhSBP16	Unnamed__4	CTCC	852	4	-	Petroselinum hortense
AhSBP16	Unnamed__4	CTCC	860	4	-	Petroselinum hortense
AhSBP16	Unnamed__4	CTCC	871	4	-	Petroselinum hortense
AhSBP16	Unnamed__4	CTCC	882	4	-	Petroselinum hortense
AhSBP16	Unnamed__4	CTCC	885	4	-	Petroselinum hortense
AhSBP16	Unnamed__4	CTCC	888	4	-	Petroselinum hortense
AhSBP16	Unnamed__4	CTCC	891	4	-	Petroselinum hortense
AhSBP16	Unnamed__4	CTCC	896	4	-	Petroselinum hortense
AhSBP16	Unnamed__4	CTCC	913	4	-	Petroselinum hortense
AhSBP16	Unnamed__4	CTCC	918	4	-	Petroselinum hortense
AhSBP16	Unnamed__4	CTCC	949	4	-	Petroselinum hortense
AhSBP16	Unnamed__4	CTCC	952	4	-	Petroselinum hortense
AhSBP16	Unnamed__4	CTCC	981	4	-	Petroselinum hortense
AhSBP16	Unnamed__4	CTCC	993	4	-	Petroselinum hortense
AhSBP16	Unnamed__4	CTCC	999	4	-	Petroselinum hortense
AhSBP16	Unnamed__4	CTCC	1111	4	+	Petroselinum hortense
AhSBP16	Unnamed__4	CTCC	1170	4	+	Petroselinum hortense
AhSBP16	Unnamed__4	CTCC	1245	4	+	Petroselinum hortense
AhSBP16	Unnamed__4	CTCC	1292	4	-	Petroselinum hortense
AhSBP16	Unnamed__4	CTCC	1319	4	+	Petroselinum hortense
AhSBP16	Unnamed__4	CTCC	1322	4	+	Petroselinum hortense
AhSBP16	Unnamed__4	CTCC	1451	4	-	Petroselinum hortense
AhSBP16	Unnamed__4	CTCC	1485	4	-	Petroselinum hortense
AhSBP16	Unnamed__4	CTCC	1498	4	-	Petroselinum hortense
AhSBP16	Unnamed__4	CTCC	1669	4	-	Petroselinum hortense
AhSBP16	Unnamed__4	CTCC	1859	4	-	Petroselinum hortense
AhSBP16	Unnamed__4	CTCC	1879	4	-	Petroselinum hortense
AhSBP16	Unnamed__4	CTCC	1891	4	-	Petroselinum hortense
AhSBP16	CCAAT-box	CAACGG	1629	6	+	Hordeum vulgare	MYB binding
AhSBP16	CCGTCC-box	CCGTCC	249	6	-	Petroselinum hortense
AhSBP16	Unnamed__6	taTAAATATct	526	10	-	Zea mays
AhSBP16	LAMP-element	CTTTATCA	732	8	+	Pisum sativum	light responsive
AhSBP16	STRE	AGGGG	842	5	+	Arabidopsis thaliana
AhSBP16	STRE	AGGGG	862	5	+	Arabidopsis thaliana
AhSBP16	STRE	AGGGG	878	5	+	Arabidopsis thaliana
AhSBP16	STRE	AGGGG	893	5	+	Arabidopsis thaliana
AhSBP16	STRE	AGGGG	905	5	+	Arabidopsis thaliana
AhSBP16	STRE	AGGGG	915	5	+	Arabidopsis thaliana
AhSBP16	STRE	AGGGG	938	5	+	Arabidopsis thaliana
AhSBP16	STRE	AGGGG	960	5	+	Arabidopsis thaliana
AhSBP16	STRE	AGGGG	1081	5	+	Arabidopsis thaliana
AhSBP16	CAT-box	GCCACT	1241	6	+	Arabidopsis thaliana	meristem expression
AhSBP16	CAT-box	GCCACT	1427	6	-	Arabidopsis thaliana	meristem expression
AhSBP16		motif_sequence	186	4	-	organism
AhSBP16		motif_sequence	199	4	-	organism
AhSBP16		motif_sequence	268	4	-	organism
AhSBP16		motif_sequence	313	4	-	organism
AhSBP16		motif_sequence	331	4	-	organism
AhSBP16		motif_sequence	386	4	-	organism
AhSBP16		motif_sequence	429	4	-	organism
AhSBP16		motif_sequence	697	4	-	organism
AhSBP16		motif_sequence	743	4	+	organism
AhSBP16		motif_sequence	800	4	-	organism
AhSBP16		motif_sequence	918	4	-	organism
AhSBP16		motif_sequence	923	4	-	organism
AhSBP16		motif_sequence	984	4	-	organism
AhSBP16		motif_sequence	1165	4	+	organism
AhSBP16		motif_sequence	1198	4	-	organism
AhSBP16		motif_sequence	1251	4	+	organism
AhSBP16		motif_sequence	1317	4	+	organism
AhSBP16		motif_sequence	1345	4	+	organism
AhSBP16		motif_sequence	1669	4	-	organism
AhSBP16		motif_sequence	1859	4	-	organism
AhSBP16	MBS	CAACTG	1786	6	+	Arabidopsis thaliana	MYB binding
AhSBP16	LTR	CCGAAA	1354	6	-	Hordeum vulgare	low-temperature responsiveness
AhSBP16	TC-rich repeats	ATTCTCTAAC	474	9	+	Nicotiana tabacum	defense and stress responsiveness
AhSBP16	TATA-box	TATAAAT	37	7	-	Brassica juncea
AhSBP16	TATA-box	TATAAA	38	6	-	Helianthus annuus
AhSBP16	TATA-box	TATAA	39	5	-	Arabidopsis thaliana
AhSBP16	TATA-box	TATA	40	4	+	Arabidopsis thaliana
AhSBP16	TATA-box	TATA	496	4	+	Arabidopsis thaliana
AhSBP16	TATA-box	TATATAA	501	7	-	Arabidopsis thaliana
AhSBP16	TATA-box	TATATA	502	6	+	Arabidopsis thaliana
AhSBP16	TATA-box	TATA	504	4	+	Arabidopsis thaliana
AhSBP16	TATA-box	TATAAATA	510	8	-	Daucus carota
AhSBP16	TATA-box	TATAAAT	511	7	-	Brassica juncea
AhSBP16	TATA-box	TATAAA	512	6	-	Helianthus annuus
AhSBP16	TATA-box	TATAA	513	5	-	Arabidopsis thaliana
AhSBP16	TATA-box	TATATTTATATTT	514	12	+	Avena sativa
AhSBP16	TATA-box	TATAAATA	516	8	-	Daucus carota
AhSBP16	TATA-box	TATAAAT	517	7	-	Brassica juncea
AhSBP16	TATA-box	TATAAA	518	6	-	Helianthus annuus
AhSBP16	TATA-box	TATAA	519	5	-	Arabidopsis thaliana
AhSBP16	TATA-box	TATA	520	4	+	Arabidopsis thaliana
AhSBP16	TATA-box	ATTATA	523	6	+	Brassica napus
AhSBP16	TATA-box	TATATAA	524	7	-	Arabidopsis thaliana
AhSBP16	TATA-box	TATATA	525	6	+	Arabidopsis thaliana
AhSBP16	TATA-box	ATATAT	526	6	+	Brassica napus
AhSBP16	TATA-box	TATA	527	4	+	Arabidopsis thaliana
AhSBP16	TATA-box	taTATAAAtc	529	9	-	Arabidopsis thaliana
AhSBP16	TATA-box	TATAAAT	530	7	-	Brassica juncea
AhSBP16	TATA-box	TATAAA	531	6	-	Helianthus annuus
AhSBP16	TATA-box	TATATAA	532	7	-	Arabidopsis thaliana
AhSBP16	TATA-box	TATATA	533	6	+	Arabidopsis thaliana
AhSBP16	TATA-box	ATATAA	534	6	+	Brassica oleracea
AhSBP16	TATA-box	TATA	535	4	+	Arabidopsis thaliana
AhSBP16	TATA-box	ATATAA	541	6	+	Brassica oleracea
AhSBP16	TATA-box	TATA	542	4	+	Arabidopsis thaliana
AhSBP16	TATA-box	ATTATA	548	6	+	Brassica napus
AhSBP16	TATA-box	TATAA	549	5	-	Arabidopsis thaliana
AhSBP16	TATA-box	TATA	550	4	+	Arabidopsis thaliana
AhSBP16	TATA-box	ccTATAAAaa	1690	10	+	Arabidopsis thaliana
AhSBP16	TATA-box	TATA	1692	4	-	Arabidopsis thaliana
AhSBP16	TATA-box	ATTATA	1823	6	+	Brassica napus
AhSBP16	TATA-box	TATAA	1824	5	-	Arabidopsis thaliana
AhSBP16	TATA-box	TATA	1825	4	-	Arabidopsis thaliana
AhSBP16	Myb	TAACTG	1458	6	+	Arabidopsis thaliana
AhSBP16	Myb	CAACTG	1786	6	+	Arabidopsis thaliana
AhSBP16	Unnamed__1	CGTGG	234	5	+	Zea mays
AhSBP16	MYB recognition site	CCGTTG	1629	6	-	Arabidopsis thaliana
AhSBP16	Sp1	GGGCGG	1598	6	+	Oryza sativa	light responsive
AhSBP16	Sp1	GGGCGG	1845	6	+	Oryza sativa	light responsive
AhSBP16	MYC	CATGTG	687	6	-	Arabidopsis thaliana
AhSBP16	ERE	ATTTTAAA	141	8	+	Nicotiana glutinos
AhSBP16	ERE	ATTTTAAA	143	8	-	Nicotiana glutinos
AhSBP16	ERE	ATTTTAAA	1026	8	+	Nicotiana glutinos
AhSBP16	AT~TATA-box	TATATA	502	6	+	Arabidopsis thaliana
AhSBP16	AT~TATA-box	TATATA	525	6	+	Arabidopsis thaliana
AhSBP16	AT~TATA-box	TATATAAA	531	8	-	Arabidopsis thaliana
AhSBP16	AT~TATA-box	TATATA	533	6	+	Arabidopsis thaliana
AhSBP16	ARE	AAACCA	1462	6	-	Zea mays
AhSBP16	ARE	AAACCA	1922	6	-	Zea mays
AhSBP16	CAAT-box	CAAAT	99	5	+	Pisum sativum
AhSBP16	CAAT-box	CAAT	102	4	-	Nicotiana glutinosa
AhSBP16	CAAT-box	CAAT	107	4	+	Nicotiana glutinosa
AhSBP16	CAAT-box	CAAT	211	4	-	Nicotiana glutinosa
AhSBP16	CAAT-box	CAAT	244	4	-	Nicotiana glutinosa
AhSBP16	CAAT-box	CAAT	370	4	-	Nicotiana glutinosa
AhSBP16	CAAT-box	CAAT	464	4	+	Nicotiana glutinosa
AhSBP16	CAAT-box	CAAT	472	4	+	Nicotiana glutinosa
AhSBP16	CAAT-box	CAAAT	607	5	-	Pisum sativum
AhSBP16	CAAT-box	CAAAT	701	5	-	Pisum sativum
AhSBP16	CAAT-box	CCAAT	717	5	+	Arabidopsis thaliana
AhSBP16	CAAT-box	CAAT	718	4	+	Nicotiana glutinosa
AhSBP16	CAAT-box	CCAAT	787	5	+	Arabidopsis thaliana
AhSBP16	CAAT-box	CAAT	788	4	+	Nicotiana glutinosa
AhSBP16	CAAT-box	CAAT	1103	4	+	Nicotiana glutinosa
AhSBP16	CAAT-box	CCCAATTT	1113	8	+	Arabidopsis thaliana
AhSBP16	CAAT-box	CCAAT	1114	5	+	Arabidopsis thaliana
AhSBP16	CAAT-box	CAAT	1115	4	+	Nicotiana glutinosa
AhSBP16	CAAT-box	CAAAT	1117	5	-	Pisum sativum
AhSBP16	CAAT-box	CCCAATTT	1142	8	+	Arabidopsis thaliana
AhSBP16	CAAT-box	CCAAT	1143	5	+	Arabidopsis thaliana
AhSBP16	CAAT-box	CAAT	1144	4	+	Nicotiana glutinosa
AhSBP16	CAAT-box	CAAT	1299	4	+	Nicotiana glutinosa
AhSBP16	CAAT-box	CAAT	1510	4	+	Nicotiana glutinosa
AhSBP16	CAAT-box	CAAT	1545	4	-	Nicotiana glutinosa
AhSBP16	CAAT-box	CAAAT	1555	5	-	Pisum sativum
AhSBP16	CAAT-box	CCAAT	1595	5	-	Arabidopsis thaliana
AhSBP16	CAAT-box	CAAAT	1618	5	-	Pisum sativum
AhSBP16	CAAT-box	CAAT	1681	4	-	Nicotiana glutinosa
AhSBP16	CAAT-box	CAAAT	1720	5	-	Pisum sativum
AhSBP16	CAAT-box	CAAT	1782	4	-	Nicotiana glutinosa
AhSBP16	CAAT-box	CCAAT	1794	5	-	Arabidopsis thaliana
AhSBP16	CAAT-box	CCAAT	1809	5	-	Arabidopsis thaliana
AhSBP16	CAAT-box	CAAAT	1816	5	-	Pisum sativum
AhSBP16	CAAT-box	CAAAT	1863	5	-	Pisum sativum
AhSBP16	CAAT-box	CAAT	1905	4	-	Nicotiana glutinosa
AhSBP16	CAAT-box	CCAAT	1935	5	-	Arabidopsis thaliana
AhSBP16	CAAT-box	CAAT	1973	4	+	Nicotiana glutinosa
AhSBP16	CAAT-box	CAAAT	1988	5	-	Pisum sativum
AhSBP16	MYB-like sequence	TAACCA	47	6	+	Arabidopsis thaliana
AhSBP17	as-1	TGACG	868	5	+	Arabidopsis thaliana
AhSBP17	as-1	TGACG	978	5	-	Arabidopsis thaliana
AhSBP17	as-1	TGACG	1099	5	+	Arabidopsis thaliana
AhSBP17	W box	TTGACC	320	6	+	Arabidopsis thaliana
AhSBP17	dOCT	CTCGGATC	66	8	-	Zea mays
AhSBP17	dOCT	CTCGGATC	1932	8	-	Zea mays
AhSBP17	AE-box	AGAAACAA	228	8	-	Arabidopsis thaliana	light responsive
AhSBP17	Box 4	ATTAAT	838	6	+	Petroselinum crispum	light responsive
AhSBP17	G-Box	CACGTT	1009	6	+	Pisum sativum	light responsive
AhSBP17	MYB	CAACCA	621	6	+	Arabidopsis thaliana
AhSBP17	GATA-motif	AAGGATAAGG	1043	9	-	Solanum tuberosum	light responsive
AhSBP17	GATA-motif	AAGGATAAGG	1354	9	-	Solanum tuberosum	light responsive
AhSBP17	TCA-element	CCATCTTTTT	1366	9	+	Nicotiana tabacum	salicylic acid responsiveness
AhSBP17	DRE core	GCCGAC	1440	6	-	Arabidopsis thaliana
AhSBP17	LAMP-element	CTTTATCA	1548	8	+	Pisum sativum	light responsive
AhSBP17	Unnamed__4	CTCC	391	4	+	Petroselinum hortense
AhSBP17	Unnamed__4	CTCC	411	4	+	Petroselinum hortense
AhSBP17	Unnamed__4	CTCC	447	4	+	Petroselinum hortense
AhSBP17	Unnamed__4	CTCC	793	4	+	Petroselinum hortense
AhSBP17	Unnamed__4	CTCC	910	4	+	Petroselinum hortense
AhSBP17	Unnamed__4	CTCC	918	4	+	Petroselinum hortense
AhSBP17	Unnamed__4	CTCC	928	4	+	Petroselinum hortense
AhSBP17	Unnamed__4	CTCC	1263	4	+	Petroselinum hortense
AhSBP17	Unnamed__4	CTCC	1271	4	+	Petroselinum hortense
AhSBP17	Unnamed__4	CTCC	1283	4	+	Petroselinum hortense
AhSBP17	Unnamed__4	CTCC	1293	4	+	Petroselinum hortense
AhSBP17	Unnamed__4	CTCC	1303	4	+	Petroselinum hortense
AhSBP17	Unnamed__4	CTCC	1315	4	+	Petroselinum hortense
AhSBP17	Unnamed__4	CTCC	1327	4	+	Petroselinum hortense
AhSBP17	Unnamed__4	CTCC	1358	4	+	Petroselinum hortense
AhSBP17	Unnamed__4	CTCC	1455	4	-	Petroselinum hortense
AhSBP17	Unnamed__4	CTCC	1465	4	-	Petroselinum hortense
AhSBP17	Unnamed__4	CTCC	1757	4	+	Petroselinum hortense
AhSBP17	Unnamed__4	CTCC	1760	4	+	Petroselinum hortense
AhSBP17	Unnamed__4	CTCC	1825	4	-	Petroselinum hortense
AhSBP17	Unnamed__4	CTCC	1831	4	+	Petroselinum hortense
AhSBP17	Unnamed__4	CTCC	1859	4	+	Petroselinum hortense
AhSBP17	Unnamed__4	CTCC	1871	4	+	Petroselinum hortense
AhSBP17	Unnamed__4	CTCC	1878	4	-	Petroselinum hortense
AhSBP17	Unnamed__4	CTCC	1907	4	-	Petroselinum hortense
AhSBP17	Unnamed__4	CTCC	1966	4	-	Petroselinum hortense
AhSBP17	Unnamed__4	CTCC	1988	4	-	Petroselinum hortense
AhSBP17	MBS	CAACTG	668	6	+	Arabidopsis thaliana	MYB binding
AhSBP17		motif_sequence	80	4	+	organism
AhSBP17		motif_sequence	87	4	+	organism
AhSBP17		motif_sequence	264	4	+	organism
AhSBP17		motif_sequence	791	4	+	organism
AhSBP17		motif_sequence	926	4	+	organism
AhSBP17		motif_sequence	1173	4	-	organism
AhSBP17		motif_sequence	1206	4	+	organism
AhSBP17		motif_sequence	1298	4	+	organism
AhSBP17		motif_sequence	1345	4	+	organism
AhSBP17		motif_sequence	1383	4	+	organism
AhSBP17		motif_sequence	1391	4	-	organism
AhSBP17		motif_sequence	1458	4	-	organism
AhSBP17		motif_sequence	1575	4	+	organism
AhSBP17		motif_sequence	1668	4	+	organism
AhSBP17	WRE3	CCACCT	1615	6	+	Pisum sativum
AhSBP17	WRE3	CCACCT	1990	6	-	Pisum sativum
AhSBP17	STRE	AGGGG	1089	5	-	Arabidopsis thaliana
AhSBP17	STRE	AGGGG	1265	5	-	Arabidopsis thaliana
AhSBP17	STRE	AGGGG	1273	5	-	Arabidopsis thaliana
AhSBP17	STRE	AGGGG	1295	5	-	Arabidopsis thaliana
AhSBP17	STRE	AGGGG	1324	5	-	Arabidopsis thaliana
AhSBP17	STRE	AGGGG	1339	5	-	Arabidopsis thaliana
AhSBP17	STRE	AGGGG	1502	5	+	Arabidopsis thaliana
AhSBP17	STRE	AGGGG	1904	5	+	Arabidopsis thaliana
AhSBP17	CGTCA-motif	CGTCA	868	5	-	Hordeum vulgare	MeJA responsiveness
AhSBP17	CGTCA-motif	CGTCA	978	5	+	Hordeum vulgare	MeJA responsiveness
AhSBP17	CGTCA-motif	CGTCA	1099	5	-	Hordeum vulgare	MeJA responsiveness
AhSBP17	AT-rich element	ATAGAAATCAA	808	10	+	Glycine max
AhSBP17	AAGAA-motif	GAAAGAA	188	7	+	Avena sativa
AhSBP17	AAGAA-motif	GAAAGAA	1081	7	+	Avena sativa
AhSBP17	AAGAA-motif	GAAAGAA	1209	7	-	Avena sativa
AhSBP17	AAGAA-motif	GAAAGAA	1226	7	-	Avena sativa
AhSBP17	AuxRR-core	GGTCCAT	1737	7	-	Nicotiana tabacum	auxin responsive
AhSBP17	LTR	CCGAAA	544	6	-	Hordeum vulgare	low-temperature responsiveness
AhSBP17	TGACG-motif	TGACG	868	5	+	Hordeum vulgare	MeJA responsiveness
AhSBP17	TGACG-motif	TGACG	978	5	-	Hordeum vulgare	MeJA responsiveness
AhSBP17	TGACG-motif	TGACG	1099	5	+	Hordeum vulgare	MeJA responsiveness
AhSBP17	TATA-box	ATATAA	167	6	+	Brassica oleracea
AhSBP17	TATA-box	TATA	168	4	+	Arabidopsis thaliana
AhSBP17	TATA-box	TATA	503	4	+	Arabidopsis thaliana
AhSBP17	TATA-box	TATA	559	4	+	Arabidopsis thaliana
AhSBP17	TATA-box	TATA	628	4	+	Arabidopsis thaliana
AhSBP17	TATA-box	ATATAT	737	6	+	Brassica napus
AhSBP17	TATA-box	TATATA	738	6	+	Arabidopsis thaliana
AhSBP17	TATA-box	ATATAT	739	6	+	Brassica napus
AhSBP17	TATA-box	TATA	740	4	+	Arabidopsis thaliana
AhSBP17	telo-box	AAACCCTAACCCTAA	1717	14	-	Nicotiana tabacum
AhSBP17	I-box	gGATAAGGTG	1041	9	-	Zea mays	light responsive
AhSBP17	I-box	atGATAAGGTC	1546	10	-	Helianthus annuus	light responsive
AhSBP17	box S	AGCCACC	1402	7	-	Arabidopsis thaliana
AhSBP17	Unnamed__1	CGTGG	435	5	-	Zea mays
AhSBP17	Unnamed__1	GAATTTAATTAA	694	11	-	Glycine max
AhSBP17	Unnamed__1	CGTGG	1821	5	+	Zea mays
AhSBP17	Myb	CAACTG	668	6	+	Arabidopsis thaliana
AhSBP17	Myb	TAACTG	1602	6	+	Arabidopsis thaliana
AhSBP17	Myb	TAACTG	1646	6	+	Arabidopsis thaliana
AhSBP17	AT~TATA-box	TATATA	738	6	+	Arabidopsis thaliana
AhSBP17	MYC	CATGTG	79	6	+	Arabidopsis thaliana
AhSBP17	MYC	CAATTG	510	6	+	Arabidopsis thaliana
AhSBP17	MYC	CATTTG	1582	6	+	Arabidopsis thaliana
AhSBP17	Sp1	GGGCGG	1310	6	-	Oryza sativa	light responsive
AhSBP17	Sp1	GGGCGG	1833	6	-	Oryza sativa	light responsive
AhSBP17	TGA-box	TGACGTAA	1099	8	+	Glycine max	auxin responsive
AhSBP17	TCA	TCATCTTCAT	867	9	-	Pisum sativum
AhSBP17	ABRE	ACGTG	1009	5	-	Arabidopsis thaliana	abscisic acid responsiveness
AhSBP17	ARE	AAACCA	241	6	-	Zea mays
AhSBP17	ARE	AAACCA	639	6	-	Zea mays
AhSBP17	ARE	AAACCA	664	6	+	Zea mays
AhSBP17	ARE	AAACCA	1105	6	+	Zea mays
AhSBP17	CAAT-box	CAAT	51	4	-	Nicotiana glutinosa
AhSBP17	CAAT-box	CAAT	61	4	+	Nicotiana glutinosa
AhSBP17	CAAT-box	CAAT	85	4	+	Nicotiana glutinosa
AhSBP17	CAAT-box	CAAAT	92	5	+	Pisum sativum
AhSBP17	CAAT-box	CAAT	152	4	-	Nicotiana glutinosa
AhSBP17	CAAT-box	CAAT	202	4	-	Nicotiana glutinosa
AhSBP17	CAAT-box	CAAT	238	4	+	Nicotiana glutinosa
AhSBP17	CAAT-box	CAAT	248	4	+	Nicotiana glutinosa
AhSBP17	CAAT-box	CAAAT	301	5	+	Pisum sativum
AhSBP17	CAAT-box	CAAT	311	4	-	Nicotiana glutinosa
AhSBP17	CAAT-box	CAAAT	340	5	+	Pisum sativum
AhSBP17	CAAT-box	CCAAT	346	5	+	Arabidopsis thaliana
AhSBP17	CAAT-box	CAAT	347	4	+	Nicotiana glutinosa
AhSBP17	CAAT-box	CCAAT	401	5	+	Arabidopsis thaliana
AhSBP17	CAAT-box	CAAT	402	4	+	Nicotiana glutinosa
AhSBP17	CAAT-box	CAAAT	464	5	+	Pisum sativum
AhSBP17	CAAT-box	CCAAT	481	5	-	Arabidopsis thaliana
AhSBP17	CAAT-box	CCAAT	509	5	+	Arabidopsis thaliana
AhSBP17	CAAT-box	CAAT	510	4	+	Nicotiana glutinosa
AhSBP17	CAAT-box	CAAT	512	4	-	Nicotiana glutinosa
AhSBP17	CAAT-box	CCAAT	715	5	-	Arabidopsis thaliana
AhSBP17	CAAT-box	CAAT	735	4	+	Nicotiana glutinosa
AhSBP17	CAAT-box	CAAT	756	4	+	Nicotiana glutinosa
AhSBP17	CAAT-box	CAAAT	835	5	+	Pisum sativum
AhSBP17	CAAT-box	CAAT	935	4	+	Nicotiana glutinosa
AhSBP17	CAAT-box	CAAAT	937	5	-	Pisum sativum
AhSBP17	CAAT-box	CAAT	949	4	+	Nicotiana glutinosa
AhSBP17	CAAT-box	CAAT	1001	4	+	Nicotiana glutinosa
AhSBP17	CAAT-box	CCAAT	1237	5	+	Arabidopsis thaliana
AhSBP17	CAAT-box	CAAT	1238	4	+	Nicotiana glutinosa
AhSBP17	CAAT-box	CAAT	1559	4	-	Nicotiana glutinosa
AhSBP17	CAAT-box	TGCCAAC	1564	7	-	Petunia hybrida
AhSBP17	CAAT-box	CAAT	1569	4	+	Nicotiana glutinosa
AhSBP17	CAAT-box	CAAAT	1583	5	-	Pisum sativum
AhSBP17	CAAT-box	CAAT	1675	4	-	Nicotiana glutinosa
AhSBP17	CAAT-box	CCAAT	1699	5	+	Arabidopsis thaliana
AhSBP17	CAAT-box	CAAT	1700	4	+	Nicotiana glutinosa
AhSBP17	CAAT-box	CAAAT	1708	5	+	Pisum sativum
AhSBP18	MYB-like sequence	TAACCA	754	6	+	Arabidopsis thaliana
AhSBP18	CAAT-box	CAAT	6	4	+	Nicotiana glutinosa
AhSBP18	CAAT-box	CAAT	8	4	-	Nicotiana glutinosa
AhSBP18	CAAT-box	CAAAT	87	5	-	Pisum sativum
AhSBP18	CAAT-box	CAAT	109	4	+	Nicotiana glutinosa
AhSBP18	CAAT-box	CAAAT	182	5	+	Pisum sativum
AhSBP18	CAAT-box	CAAAT	279	5	-	Pisum sativum
AhSBP18	CAAT-box	CCAAT	353	5	+	Arabidopsis thaliana
AhSBP18	CAAT-box	CAAT	354	4	+	Nicotiana glutinosa
AhSBP18	CAAT-box	CAAAT	388	5	+	Pisum sativum
AhSBP18	CAAT-box	CAAT	391	4	-	Nicotiana glutinosa
AhSBP18	CAAT-box	CAAAT	411	5	-	Pisum sativum
AhSBP18	CAAT-box	CAAT	575	4	+	Nicotiana glutinosa
AhSBP18	CAAT-box	CAAAT	592	5	+	Pisum sativum
AhSBP18	CAAT-box	CAAT	668	4	-	Nicotiana glutinosa
AhSBP18	CAAT-box	CAAAT	680	5	+	Pisum sativum
AhSBP18	CAAT-box	CAAAT	744	5	-	Pisum sativum
AhSBP18	CAAT-box	CAAAT	808	5	+	Pisum sativum
AhSBP18	CAAT-box	CAAT	811	4	-	Nicotiana glutinosa
AhSBP18	CAAT-box	CAAT	816	4	+	Nicotiana glutinosa
AhSBP18	CAAT-box	CAAT	921	4	-	Nicotiana glutinosa
AhSBP18	CAAT-box	CAAT	958	4	-	Nicotiana glutinosa
AhSBP18	CAAT-box	CAAT	1086	4	-	Nicotiana glutinosa
AhSBP18	CAAT-box	CAAT	1182	4	+	Nicotiana glutinosa
AhSBP18	CAAT-box	CAAT	1190	4	+	Nicotiana glutinosa
AhSBP18	CAAT-box	CAAT	1509	4	+	Nicotiana glutinosa
AhSBP18	CAAT-box	CAAT	1543	4	-	Nicotiana glutinosa
AhSBP18	CAAT-box	CAAAT	1553	5	-	Pisum sativum
AhSBP18	CAAT-box	CCAAT	1594	5	-	Arabidopsis thaliana
AhSBP18	CAAT-box	CAAAT	1617	5	-	Pisum sativum
AhSBP18	CAAT-box	CAAT	1680	4	-	Nicotiana glutinosa
AhSBP18	CAAT-box	CAAAT	1716	5	-	Pisum sativum
AhSBP18	CAAT-box	CAAT	1777	4	-	Nicotiana glutinosa
AhSBP18	CAAT-box	CCAAT	1789	5	-	Arabidopsis thaliana
AhSBP18	CAAT-box	CCAAT	1804	5	-	Arabidopsis thaliana
AhSBP18	CAAT-box	CAAAT	1811	5	-	Pisum sativum
AhSBP18	CAAT-box	CAAAT	1859	5	-	Pisum sativum
AhSBP18	CAAT-box	CAAT	1901	4	-	Nicotiana glutinosa
AhSBP18	CAAT-box	CCAAT	1932	5	-	Arabidopsis thaliana
AhSBP18	CAAT-box	CAAT	1971	4	+	Nicotiana glutinosa
AhSBP18	CAAT-box	CAAAT	1986	5	-	Pisum sativum
AhSBP18	ARE	AAACCA	103	6	+	Zea mays
AhSBP18	ARE	AAACCA	1461	6	-	Zea mays
AhSBP18	ARE	AAACCA	1918	6	-	Zea mays
AhSBP18	Unnamed__1	CGTGG	1037	5	+	Zea mays
AhSBP18	MYB recognition site	CCGTTG	1628	6	-	Arabidopsis thaliana
AhSBP18	Myb	TAACTG	1457	6	+	Arabidopsis thaliana
AhSBP18	Myb	CAACTG	1781	6	+	Arabidopsis thaliana
AhSBP18	MYC	CAATTG	6	6	+	Arabidopsis thaliana
AhSBP18	MYC	CATTTG	278	6	+	Arabidopsis thaliana
AhSBP18	AT~TATA-box	TATATA	1220	6	-	Arabidopsis thaliana
AhSBP18	AT~TATA-box	TATATA	1228	6	-	Arabidopsis thaliana
AhSBP18	AT~TATA-box	TATATA	1230	6	-	Arabidopsis thaliana
AhSBP18	AT~TATA-box	TATATA	1243	6	-	Arabidopsis thaliana
AhSBP18	AT~TATA-box	TATATAAA	1249	8	-	Arabidopsis thaliana
AhSBP18	AT~TATA-box	TATATA	1251	6	-	Arabidopsis thaliana
AhSBP18	Sp1	GGGCGG	997	6	+	Oryza sativa	light responsive
AhSBP18	Sp1	GGGCGG	1597	6	+	Oryza sativa	light responsive
AhSBP18	Sp1	GGGCGG	1841	6	+	Oryza sativa	light responsive
AhSBP18	TATA-box	TACAAAA	186	7	-	Oryza sativa
AhSBP18	TATA-box	ATTATA	325	6	+	Brassica napus
AhSBP18	TATA-box	TATAA	326	5	-	Arabidopsis thaliana
AhSBP18	TATA-box	TATA	327	4	+	Arabidopsis thaliana
AhSBP18	TATA-box	ATATAT	460	6	+	Brassica napus
AhSBP18	TATA-box	TATA	461	4	+	Arabidopsis thaliana
AhSBP18	TATA-box	ATTATA	464	6	+	Brassica napus
AhSBP18	TATA-box	TATAA	465	5	-	Arabidopsis thaliana
AhSBP18	TATA-box	TATA	466	4	+	Arabidopsis thaliana
AhSBP18	TATA-box	ATTATA	544	6	+	Brassica napus
AhSBP18	TATA-box	TATAA	545	5	-	Arabidopsis thaliana
AhSBP18	TATA-box	TATA	546	4	+	Arabidopsis thaliana
AhSBP18	TATA-box	ATTATA	561	6	+	Brassica napus
AhSBP18	TATA-box	TATAA	562	5	-	Arabidopsis thaliana
AhSBP18	TATA-box	TATA	563	4	+	Arabidopsis thaliana
AhSBP18	TATA-box	TACAAAA	601	7	+	Oryza sativa
AhSBP18	TATA-box	ATTATA	622	6	+	Brassica napus
AhSBP18	TATA-box	TATAA	623	5	-	Arabidopsis thaliana
AhSBP18	TATA-box	TATA	624	4	+	Arabidopsis thaliana
AhSBP18	TATA-box	TACAAAA	698	7	+	Oryza sativa
AhSBP18	TATA-box	TATA	1214	4	-	Arabidopsis thaliana
AhSBP18	TATA-box	TATATAA	1219	7	-	Arabidopsis thaliana
AhSBP18	TATA-box	TATATA	1220	6	-	Arabidopsis thaliana
AhSBP18	TATA-box	TATA	1222	4	-	Arabidopsis thaliana
AhSBP18	TATA-box	TATATAA	1227	7	-	Arabidopsis thaliana
AhSBP18	TATA-box	TATATA	1228	6	-	Arabidopsis thaliana
AhSBP18	TATA-box	ATATAT	1229	6	-	Brassica napus
AhSBP18	TATA-box	TATATA	1230	6	-	Arabidopsis thaliana
AhSBP18	TATA-box	ATATAT	1231	6	-	Brassica napus
AhSBP18	TATA-box	TATATTTATATTT	1232	12	+	Avena sativa
AhSBP18	TATA-box	TATAAATA	1234	8	-	Daucus carota
AhSBP18	TATA-box	TATAAAT	1235	7	-	Brassica juncea
AhSBP18	TATA-box	TATAAA	1236	6	-	Helianthus annuus
AhSBP18	TATA-box	TATAA	1237	5	-	Arabidopsis thaliana
AhSBP18	TATA-box	TATA	1238	4	-	Arabidopsis thaliana
AhSBP18	TATA-box	ATTATA	1241	6	+	Brassica napus
AhSBP18	TATA-box	TATATAA	1242	7	-	Arabidopsis thaliana
AhSBP18	TATA-box	TATATA	1243	6	-	Arabidopsis thaliana
AhSBP18	TATA-box	ATATAT	1244	6	-	Brassica napus
AhSBP18	TATA-box	TATA	1245	4	-	Arabidopsis thaliana
AhSBP18	TATA-box	taTATAAAtc	1247	9	-	Arabidopsis thaliana
AhSBP18	TATA-box	TATAAAT	1248	7	-	Brassica juncea
AhSBP18	TATA-box	TATAAA	1249	6	-	Helianthus annuus
AhSBP18	TATA-box	TATATAA	1250	7	-	Arabidopsis thaliana
AhSBP18	TATA-box	TATATA	1251	6	-	Arabidopsis thaliana
AhSBP18	TATA-box	ATATAA	1252	6	+	Brassica oleracea
AhSBP18	TATA-box	TATA	1253	4	-	Arabidopsis thaliana
AhSBP18	TATA-box	ATATAA	1259	6	+	Brassica oleracea
AhSBP18	TATA-box	TATA	1260	4	-	Arabidopsis thaliana
AhSBP18	TATA-box	ATTATA	1266	6	+	Brassica napus
AhSBP18	TATA-box	TATAA	1267	5	-	Arabidopsis thaliana
AhSBP18	TATA-box	TATA	1268	4	-	Arabidopsis thaliana
AhSBP18	TATA-box	ccTATAAAaa	1689	10	+	Arabidopsis thaliana
AhSBP18	TATA-box	TATA	1691	4	-	Arabidopsis thaliana
AhSBP18	TATA-box	ATTATA	1818	6	+	Brassica napus
AhSBP18	TATA-box	TATAA	1819	5	-	Arabidopsis thaliana
AhSBP18	TATA-box	TATA	1820	4	-	Arabidopsis thaliana
AhSBP18	TC-rich repeats	ATTCTCTAAC	1192	9	+	Nicotiana tabacum	defense and stress responsiveness
AhSBP18	WRE3	CCACCT	263	6	-	Pisum sativum
AhSBP18	WRE3	CCACCT	517	6	+	Pisum sativum
AhSBP18	MBS	CAACTG	1781	6	+	Arabidopsis thaliana	MYB binding
AhSBP18		motif_sequence	17	4	-	organism
AhSBP18		motif_sequence	156	4	+	organism
AhSBP18		motif_sequence	208	4	-	organism
AhSBP18		motif_sequence	253	4	-	organism
AhSBP18		motif_sequence	394	4	-	organism
AhSBP18		motif_sequence	415	4	-	organism
AhSBP18		motif_sequence	493	4	+	organism
AhSBP18		motif_sequence	896	4	-	organism
AhSBP18		motif_sequence	909	4	-	organism
AhSBP18		motif_sequence	984	4	-	organism
AhSBP18		motif_sequence	1029	4	-	organism
AhSBP18		motif_sequence	1047	4	-	organism
AhSBP18		motif_sequence	1102	4	-	organism
AhSBP18		motif_sequence	1144	4	-	organism
AhSBP18		motif_sequence	1668	4	-	organism
AhSBP18		motif_sequence	1855	4	-	organism
AhSBP18	plant_AP-2-like	CGACCAGG	1008	8	-	Oryza sativa	?
AhSBP18	CGTCA-motif	CGTCA	1020	5	+	Hordeum vulgare	MeJA responsiveness
AhSBP18	CGTCA-motif	CGTCA	1137	5	+	Hordeum vulgare	MeJA responsiveness
AhSBP18	AAGAA-motif	gGTAAAGAAA	173	9	-	Avena sativa
AhSBP18	STRE	AGGGG	306	5	+	Arabidopsis thaliana
AhSBP18	STRE	AGGGG	966	5	+	Arabidopsis thaliana
AhSBP18	STRE	AGGGG	977	5	+	Arabidopsis thaliana
AhSBP18	STRE	AGGGG	1117	5	+	Arabidopsis thaliana
AhSBP18	TGACG-motif	TGACG	1020	5	-	Hordeum vulgare	MeJA responsiveness
AhSBP18	TGACG-motif	TGACG	1137	5	-	Hordeum vulgare	MeJA responsiveness
AhSBP18	P-box	CCTTTTG	520	7	+	Oryza sativa	gibberellin responsive
AhSBP18	Unnamed__6	taTAAATATct	1231	10	-	Zea mays
AhSBP18	Unnamed__6	taTAAATATct	1244	10	-	Zea mays
AhSBP18	LAMP-element	CTTTATCA	176	8	+	Pisum sativum	light responsive
AhSBP18	CCAAT-box	CAACGG	1628	6	+	Hordeum vulgare	MYB binding
AhSBP18	Unnamed__4	CTCC	891	4	-	Petroselinum hortense
AhSBP18	Unnamed__4	CTCC	896	4	-	Petroselinum hortense
AhSBP18	Unnamed__4	CTCC	940	4	-	Petroselinum hortense
AhSBP18	Unnamed__4	CTCC	964	4	-	Petroselinum hortense
AhSBP18	Unnamed__4	CTCC	1001	4	-	Petroselinum hortense
AhSBP18	Unnamed__4	CTCC	1029	4	-	Petroselinum hortense
AhSBP18	Unnamed__4	CTCC	1102	4	-	Petroselinum hortense
AhSBP18	Unnamed__4	CTCC	1144	4	-	Petroselinum hortense
AhSBP18	Unnamed__4	CTCC	1450	4	-	Petroselinum hortense
AhSBP18	Unnamed__4	CTCC	1484	4	-	Petroselinum hortense
AhSBP18	Unnamed__4	CTCC	1497	4	-	Petroselinum hortense
AhSBP18	Unnamed__4	CTCC	1668	4	-	Petroselinum hortense
AhSBP18	Unnamed__4	CTCC	1855	4	-	Petroselinum hortense
AhSBP18	Unnamed__4	CTCC	1875	4	-	Petroselinum hortense
AhSBP18	Unnamed__4	CTCC	1887	4	-	Petroselinum hortense
AhSBP18	Box 4	ATTAAT	818	6	+	Petroselinum crispum	light responsive
AhSBP18	Box 4	ATTAAT	822	6	+	Petroselinum crispum	light responsive
AhSBP18	re2f-1	GCGGGAAA	1568	8	+	Oryza sativa
AhSBP18	TCCC-motif	TCTCCCT	1100	7	-	Spinacia oleracea	light responsive
AhSBP18	MYB	TAACCA	754	6	+	Arabidopsis thaliana
AhSBP18	dOCT	CACGGATC	1362	8	-	Zea mays
AhSBP18	Myc	TCTCTTA	626	7	-	Arabidopsis thaliana
AhSBP18	Myc	TCTCTTA	828	7	-	Arabidopsis thaliana
AhSBP18	as-1	TGACG	1020	5	-	Arabidopsis thaliana
AhSBP18	as-1	TGACG	1137	5	-	Arabidopsis thaliana
AhSBP18	GCN4_motif	TGAGTCA	1185	7	+	Oryza sativa	endosperm expression
AhSBP19	CCGTCC-box	CCGTCC	1172	6	-	Petroselinum hortense
AhSBP19	CCAAT-box	CAACGG	1445	6	-	Hordeum vulgare	MYB binding
AhSBP19	Unnamed__4	CTCC	94	4	+	Petroselinum hortense
AhSBP19	Unnamed__4	CTCC	378	4	-	Petroselinum hortense
AhSBP19	Unnamed__4	CTCC	900	4	-	Petroselinum hortense
AhSBP19	Unnamed__4	CTCC	1260	4	-	Petroselinum hortense
AhSBP19	Unnamed__4	CTCC	1287	4	+	Petroselinum hortense
AhSBP19	Unnamed__4	CTCC	1436	4	-	Petroselinum hortense
AhSBP19	Unnamed__4	CTCC	1481	4	-	Petroselinum hortense
AhSBP19	Unnamed__4	CTCC	1554	4	-	Petroselinum hortense
AhSBP19	Unnamed__4	CTCC	1705	4	-	Petroselinum hortense
AhSBP19	Unnamed__4	CTCC	1729	4	-	Petroselinum hortense
AhSBP19	Unnamed__4	CTCC	1870	4	-	Petroselinum hortense
AhSBP19	Unnamed__4	CTCC	1925	4	-	Petroselinum hortense
AhSBP19	Unnamed__6	taTAAATATct	342	10	+	Zea mays
AhSBP19	GT1-motif	GGTTAA	1176	6	+	Arabidopsis thaliana	light responsive
AhSBP19	TCA-element	TCAGAAGAGG	1647	9	+	Brassica oleracea	salicylic acid responsiveness
AhSBP19	GATA-motif	AAGATAAGATT	993	10	+	Arabidopsis thaliana	light responsive
AhSBP19	MYB	CAACCA	1540	6	-	Arabidopsis thaliana
AhSBP19	A-box	CCGTCC	1172	6	-	Petroselinum crispum
AhSBP19	CCGTCC motif	CCGTCC	1172	6	-	Nicotiana tabacum
AhSBP19	AE-box	AGAAACAA	814	8	-	Arabidopsis thaliana	light responsive
AhSBP19	Box 4	ATTAAT	166	6	+	Petroselinum crispum	light responsive
AhSBP19	Box 4	ATTAAT	503	6	+	Petroselinum crispum	light responsive
AhSBP19	Box 4	ATTAAT	953	6	+	Petroselinum crispum	light responsive
AhSBP19	Box 4	ATTAAT	957	6	+	Petroselinum crispum	light responsive
AhSBP19	Box 4	ATTAAT	1620	6	-	Petroselinum crispum	light responsive
AhSBP19	G-box	CACGAC	696	6	+	Zea mays	light responsive
AhSBP19	G-box	CACGTC	888	6	+	Zea mays	light responsive
AhSBP19	as-1	TGACG	890	5	-	Arabidopsis thaliana
AhSBP19	as-1	TGACG	917	5	+	Arabidopsis thaliana
AhSBP19	as-1	TGACG	1104	5	-	Arabidopsis thaliana
AhSBP19	HD-Zip 1	CAAT(A/T)ATTG	302	8.5	+	Arabidopsis thaliana
AhSBP19	Unnamed__2	CCCCGG	1744	6	-	Zea mays
AhSBP19	ARE	AAACCA	1613	6	-	Zea mays
AhSBP19	ARE	AAACCA	1901	6	-	Zea mays
AhSBP19	CAAT-box	CAAT	34	4	-	Nicotiana glutinosa
AhSBP19	CAAT-box	CCAAT	49	5	-	Arabidopsis thaliana
AhSBP19	CAAT-box	CAAT	178	4	+	Nicotiana glutinosa
AhSBP19	CAAT-box	CAAT	302	4	+	Nicotiana glutinosa
AhSBP19	CAAT-box	CAAT	307	4	-	Nicotiana glutinosa
AhSBP19	CAAT-box	CAAT	382	4	-	Nicotiana glutinosa
AhSBP19	CAAT-box	CAAT	507	4	-	Nicotiana glutinosa
AhSBP19	CAAT-box	CAAT	516	4	-	Nicotiana glutinosa
AhSBP19	CAAT-box	CAAT	557	4	-	Nicotiana glutinosa
AhSBP19	CAAT-box	CCAAT	643	5	+	Arabidopsis thaliana
AhSBP19	CAAT-box	CAAT	644	4	+	Nicotiana glutinosa
AhSBP19	CAAT-box	CCAAT	646	5	-	Arabidopsis thaliana
AhSBP19	CAAT-box	CAAAT	660	5	+	Pisum sativum
AhSBP19	CAAT-box	CAAT	707	4	+	Nicotiana glutinosa
AhSBP19	CAAT-box	CAAAT	775	5	+	Pisum sativum
AhSBP19	CAAT-box	CAAT	786	4	+	Nicotiana glutinosa
AhSBP19	CAAT-box	CAAAT	812	5	-	Pisum sativum
AhSBP19	CAAT-box	CAAAT	893	5	+	Pisum sativum
AhSBP19	CAAT-box	CAAAT	896	5	-	Pisum sativum
AhSBP19	CAAT-box	CAAT	915	4	-	Nicotiana glutinosa
AhSBP19	CAAT-box	CAAAT	1099	5	-	Pisum sativum
AhSBP19	CAAT-box	CAAAT	1201	5	-	Pisum sativum
AhSBP19	CAAT-box	CAAAT	1208	5	-	Pisum sativum
AhSBP19	CAAT-box	CAAT	1267	4	+	Nicotiana glutinosa
AhSBP19	CAAT-box	CAAAT	1537	5	-	Pisum sativum
AhSBP19	CAAT-box	CCAAT	1576	5	-	Arabidopsis thaliana
AhSBP19	CAAT-box	CAAAT	1599	5	-	Pisum sativum
AhSBP19	CAAT-box	CAAT	1610	4	+	Nicotiana glutinosa
AhSBP19	CAAT-box	CAAT	1624	4	-	Nicotiana glutinosa
AhSBP19	CAAT-box	CAAAT	1711	5	-	Pisum sativum
AhSBP19	CAAT-box	CAAT	1762	4	-	Nicotiana glutinosa
AhSBP19	CAAT-box	CCAAT	1789	5	-	Arabidopsis thaliana
AhSBP19	CAAT-box	CAAAT	1796	5	-	Pisum sativum
AhSBP19	CAAT-box	CAAAT	1842	5	-	Pisum sativum
AhSBP19	CAAT-box	CAAT	1884	4	-	Nicotiana glutinosa
AhSBP19	CAAT-box	CCCAATTT	1913	8	-	Arabidopsis thaliana
AhSBP19	CAAT-box	CCAAT	1915	5	-	Arabidopsis thaliana
AhSBP19	CAAT-box	CAAAT	1938	5	-	Pisum sativum
AhSBP19	ABRE	ACGTG	888	5	-	Arabidopsis thaliana	abscisic acid responsiveness
AhSBP19	TGA-box	TGACGTAA	917	8	+	Glycine max	auxin responsive
AhSBP19	ERE	ATTTTAAA	349	8	+	Nicotiana glutinos
AhSBP19	ERE	ATTTTAAA	838	8	+	Nicotiana glutinos
AhSBP19	MYC	CAATTG	644	6	+	Arabidopsis thaliana
AhSBP19	MYC	CATTTG	660	6	-	Arabidopsis thaliana
AhSBP19	MYC	CATTTG	1098	6	+	Arabidopsis thaliana
AhSBP19	MYC	CATTTG	1795	6	+	Arabidopsis thaliana
AhSBP19	Myb	TAACTG	425	6	-	Arabidopsis thaliana
AhSBP19	Myb	TAACTG	759	6	+	Arabidopsis thaliana
AhSBP19	Myb	TAACTG	1638	6	-	Arabidopsis thaliana
AhSBP19	Myb	CAACTG	1766	6	+	Arabidopsis thaliana
AhSBP19	MYB recognition site	CCGTTG	1445	6	+	Arabidopsis thaliana
AhSBP19	Unnamed__1	CGTGG	695	5	-	Zea mays
AhSBP19	Unnamed__1	CGTGG	887	5	-	Zea mays
AhSBP19	TATA-box	TATA	77	4	+	Arabidopsis thaliana
AhSBP19	TATA-box	ATTATA	150	6	+	Brassica napus
AhSBP19	TATA-box	TATAA	151	5	-	Arabidopsis thaliana
AhSBP19	TATA-box	TATA	152	4	+	Arabidopsis thaliana
AhSBP19	TATA-box	TATA	250	4	+	Arabidopsis thaliana
AhSBP19	TATA-box	TATTTAAA	275	8	+	Arabidopsis thaliana
AhSBP19	TATA-box	TATAA	341	5	-	Arabidopsis thaliana
AhSBP19	TATA-box	TATA	342	4	+	Arabidopsis thaliana
AhSBP19	TATA-box	TATTTAAA	351	8	-	Arabidopsis thaliana
AhSBP19	TATA-box	TATACA	402	6	-	Helianthus annuus
AhSBP19	TATA-box	TATA	404	4	+	Arabidopsis thaliana
AhSBP19	TATA-box	TACAAAA	410	7	-	Oryza sativa
AhSBP19	TATA-box	TATA	421	4	+	Arabidopsis thaliana
AhSBP19	TATA-box	ATTATA	602	6	+	Brassica napus
AhSBP19	TATA-box	TATAA	603	5	-	Arabidopsis thaliana
AhSBP19	TATA-box	TATA	604	4	+	Arabidopsis thaliana
AhSBP19	TATA-box	TATAA	739	5	-	Arabidopsis thaliana
AhSBP19	TATA-box	TATA	740	4	+	Arabidopsis thaliana
AhSBP19	TATA-box	ATTATA	1001	6	+	Brassica napus
AhSBP19	TATA-box	TATAA	1002	5	-	Arabidopsis thaliana
AhSBP19	TATA-box	TATA	1003	4	-	Arabidopsis thaliana
AhSBP19	TATA-box	ccTATAAAaa	1671	9	+	Arabidopsis thaliana
AhSBP19	TATA-box	ATTATA	1803	6	+	Brassica napus
AhSBP19	TATA-box	TATAA	1804	5	-	Arabidopsis thaliana
AhSBP19	TATA-box	TATA	1805	4	-	Arabidopsis thaliana
AhSBP19	TATA-box	TATA	1976	4	-	Arabidopsis thaliana
AhSBP19	LTR	CCGAAA	874	6	-	Hordeum vulgare	low-temperature responsiveness
AhSBP19	TGACG-motif	TGACG	890	5	-	Hordeum vulgare	MeJA responsiveness
AhSBP19	TGACG-motif	TGACG	917	5	+	Hordeum vulgare	MeJA responsiveness
AhSBP19	TGACG-motif	TGACG	1104	5	-	Hordeum vulgare	MeJA responsiveness
AhSBP19	AAGAA-motif	GAAAGAA	1162	7	+	Avena sativa
AhSBP19	CGTCA-motif	CGTCA	890	5	+	Hordeum vulgare	MeJA responsiveness
AhSBP19	CGTCA-motif	CGTCA	917	5	-	Hordeum vulgare	MeJA responsiveness
AhSBP19	CGTCA-motif	CGTCA	1104	5	+	Hordeum vulgare	MeJA responsiveness
AhSBP19	MBS	CAACTG	1766	6	+	Arabidopsis thaliana	MYB binding
AhSBP19		motif_sequence	12	4	+	organism
AhSBP19		motif_sequence	378	4	-	organism
AhSBP19		motif_sequence	385	4	-	organism
AhSBP19		motif_sequence	820	4	+	organism
AhSBP19		motif_sequence	1116	4	-	organism
AhSBP19		motif_sequence	1224	4	+	organism
AhSBP19		motif_sequence	1285	4	+	organism
AhSBP19		motif_sequence	1313	4	+	organism
AhSBP19		motif_sequence	1554	4	-	organism
AhSBP19		motif_sequence	1590	4	+	organism
AhSBP19		motif_sequence	1650	4	-	organism
AhSBP19		motif_sequence	1729	4	-	organism
AhSBP19		motif_sequence	1733	4	+	organism
AhSBP19		motif_sequence	1970	4	-	organism
AhSBP19	CAT-box	GCCACT	1214	6	+	Arabidopsis thaliana	meristem expression
AhSBP19	CAT-box	GCCACT	1412	6	-	Arabidopsis thaliana	meristem expression
AhSBP2	TCA	TCATCTTCAT	557	9	+	Pisum sativum
AhSBP2	ARE	AAACCA	666	6	-	Zea mays
AhSBP2	ARE	AAACCA	700	6	-	Zea mays
AhSBP2	ARE	AAACCA	1437	6	+	Zea mays
AhSBP2	CAAT-box	CAAAT	6	5	-	Pisum sativum
AhSBP2	CAAT-box	CAAAT	50	5	+	Pisum sativum
AhSBP2	CAAT-box	CAAAT	71	5	+	Pisum sativum
AhSBP2	CAAT-box	CAAAT	120	5	-	Pisum sativum
AhSBP2	CAAT-box	CAAAT	193	5	-	Pisum sativum
AhSBP2	CAAT-box	CAAT	390	4	-	Nicotiana glutinosa
AhSBP2	CAAT-box	CAAT	471	4	-	Nicotiana glutinosa
AhSBP2	CAAT-box	CAAT	476	4	-	Nicotiana glutinosa
AhSBP2	CAAT-box	CAAT	488	4	+	Nicotiana glutinosa
AhSBP2	CAAT-box	CCAAT	490	5	-	Arabidopsis thaliana
AhSBP2	CAAT-box	CCAAT	503	5	+	Arabidopsis thaliana
AhSBP2	CAAT-box	CAAT	504	4	+	Nicotiana glutinosa
AhSBP2	CAAT-box	CAAT	571	4	-	Nicotiana glutinosa
AhSBP2	CAAT-box	CAAT	579	4	+	Nicotiana glutinosa
AhSBP2	CAAT-box	CAAT	581	4	-	Nicotiana glutinosa
AhSBP2	CAAT-box	CAAT	586	4	-	Nicotiana glutinosa
AhSBP2	CAAT-box	CAAAT	595	5	+	Pisum sativum
AhSBP2	CAAT-box	CAAT	600	4	+	Nicotiana glutinosa
AhSBP2	CAAT-box	CAAT	636	4	+	Nicotiana glutinosa
AhSBP2	CAAT-box	CAAT	678	4	-	Nicotiana glutinosa
AhSBP2	CAAT-box	CAAT	770	4	+	Nicotiana glutinosa
AhSBP2	CAAT-box	CAAT	821	4	+	Nicotiana glutinosa
AhSBP2	CAAT-box	CAAT	877	4	+	Nicotiana glutinosa
AhSBP2	CAAT-box	CCAAT	912	5	-	Arabidopsis thaliana
AhSBP2	CAAT-box	CAAT	1090	4	-	Nicotiana glutinosa
AhSBP2	CAAT-box	CAAT	1138	4	+	Nicotiana glutinosa
AhSBP2	CAAT-box	CAAT	1181	4	+	Nicotiana glutinosa
AhSBP2	CAAT-box	CAAAT	1196	5	+	Pisum sativum
AhSBP2	CAAT-box	CAAAT	1342	5	+	Pisum sativum
AhSBP2	CAAT-box	CCAAT	1406	5	-	Arabidopsis thaliana
AhSBP2	CAAT-box	CAAAT	1441	5	+	Pisum sativum
AhSBP2	CAAT-box	CAAT	1454	4	-	Nicotiana glutinosa
AhSBP2	CAAT-box	CAAT	1473	4	+	Nicotiana glutinosa
AhSBP2	CAAT-box	CAAT	1506	4	+	Nicotiana glutinosa
AhSBP2	CAAT-box	CAAAT	1520	5	-	Pisum sativum
AhSBP2	CAAT-box	CCAAT	1635	5	-	Arabidopsis thaliana
AhSBP2	CAAT-box	CCAAT	1700	5	+	Arabidopsis thaliana
AhSBP2	CAAT-box	CAAT	1701	4	+	Nicotiana glutinosa
AhSBP2	CAAT-box	CAAAT	1727	5	+	Pisum sativum
AhSBP2	CAAT-box	CAAAT	1767	5	+	Pisum sativum
AhSBP2	CAAT-box	CAAT	1926	4	+	Nicotiana glutinosa
AhSBP2	CAAT-box	CCAAT	1928	5	-	Arabidopsis thaliana
AhSBP2	ABRE	CACGTG	1536	6	-	Arabidopsis thaliana	abscisic acid responsiveness
AhSBP2	ABRE	ACGTG	1537	5	+	Arabidopsis thaliana	abscisic acid responsiveness
AhSBP2	MYB-like sequence	TAACCA	123	6	-	Arabidopsis thaliana
AhSBP2	MYB-like sequence	TAACCA	130	6	-	Arabidopsis thaliana
AhSBP2	Myb	TAACTG	784	6	-	Arabidopsis thaliana
AhSBP2	WUN-motif	TTATTACAT	927	9	+	Nicotiana glutinosa
AhSBP2	WUN-motif	AAATTTCTT	1197	9	+	Nicotiana glutinosa
AhSBP2	Unnamed__1	CGTGG	718	5	+	Zea mays
AhSBP2	Unnamed__1	GAATTTAATTAA	1737	11	-	Glycine max
AhSBP2	MYB recognition site	CCGTTG	1386	6	-	Arabidopsis thaliana
AhSBP2	circadian	CAAAGATATC	89	9	+	Lycopersicon esculentum	circadian control
AhSBP2	ERE	ATTTTAAA	30	8	+	Nicotiana glutinos
AhSBP2	ERE	ATTTTAAA	32	8	-	Nicotiana glutinos
AhSBP2	MYC	CAATTG	488	6	+	Arabidopsis thaliana
AhSBP2	MYC	CAATTG	579	6	+	Arabidopsis thaliana
AhSBP2	MYC	CATTTG	1342	6	-	Arabidopsis thaliana
AhSBP2	MYC	CAATTG	1926	6	-	Arabidopsis thaliana
AhSBP2	AT~TATA-box	TATATA	1620	6	-	Arabidopsis thaliana
AhSBP2	AT~TATA-box	TATATA	1813	6	-	Arabidopsis thaliana
AhSBP2	TC-rich repeats	GTTTTCTTAC	139	9	-	Nicotiana tabacum	defense and stress responsiveness
AhSBP2	TC-rich repeats	ATTCTCTAAC	390	9	+	Nicotiana tabacum	defense and stress responsiveness
AhSBP2	TC-rich repeats	GTTTTCTTAC	668	9	+	Nicotiana tabacum	defense and stress responsiveness
AhSBP2	TC-rich repeats	ATTCTCTAAC	1366	9	-	Nicotiana tabacum	defense and stress responsiveness
AhSBP2	TATA-box	ATATAA	85	6	+	Brassica oleracea
AhSBP2	TATA-box	TATA	86	4	+	Arabidopsis thaliana
AhSBP2	TATA-box	TATA	539	4	+	Arabidopsis thaliana
AhSBP2	TATA-box	TATA	828	4	+	Arabidopsis thaliana
AhSBP2	TATA-box	TATAA	970	5	-	Arabidopsis thaliana
AhSBP2	TATA-box	TATA	971	4	+	Arabidopsis thaliana
AhSBP2	TATA-box	TATA	1086	4	-	Arabidopsis thaliana
AhSBP2	TATA-box	TATAAAT	1374	7	-	Brassica juncea
AhSBP2	TATA-box	TATAAA	1375	6	-	Helianthus annuus
AhSBP2	TATA-box	TATAA	1376	5	-	Arabidopsis thaliana
AhSBP2	TATA-box	TATA	1377	4	-	Arabidopsis thaliana
AhSBP2	TATA-box	ATATAA	1572	6	+	Brassica oleracea
AhSBP2	TATA-box	TATA	1573	4	-	Arabidopsis thaliana
AhSBP2	TATA-box	TATTTAAA	1580	8	-	Arabidopsis thaliana
AhSBP2	TATA-box	ATATAA	1590	6	+	Brassica oleracea
AhSBP2	TATA-box	TATA	1591	4	-	Arabidopsis thaliana
AhSBP2	TATA-box	TATTTAAA	1598	8	-	Arabidopsis thaliana
AhSBP2	TATA-box	ATTATA	1618	6	+	Brassica napus
AhSBP2	TATA-box	TATATAA	1619	7	-	Arabidopsis thaliana
AhSBP2	TATA-box	TATATA	1620	6	-	Arabidopsis thaliana
AhSBP2	TATA-box	TATA	1622	4	-	Arabidopsis thaliana
AhSBP2	TATA-box	ATTATA	1811	6	+	Brassica napus
AhSBP2	TATA-box	TATATAA	1812	7	-	Arabidopsis thaliana
AhSBP2	TATA-box	TATATA	1813	6	-	Arabidopsis thaliana
AhSBP2	TATA-box	TATA	1815	4	-	Arabidopsis thaliana
AhSBP2	DRE1	ACCGAGA	400	7	-	Zea mays
AhSBP2	CGTCA-motif	CGTCA	1248	5	-	Hordeum vulgare	MeJA responsiveness
AhSBP2	STRE	AGGGG	1212	5	-	Arabidopsis thaliana
AhSBP2	STRE	AGGGG	1762	5	-	Arabidopsis thaliana
AhSBP2	STRE	AGGGG	1870	5	-	Arabidopsis thaliana
AhSBP2	STRE	AGGGG	1903	5	-	Arabidopsis thaliana
AhSBP2	STRE	AGGGG	1994	5	-	Arabidopsis thaliana
AhSBP2	TATC-box	TATCCCA	166	7	-	Oryza sativa	gibberellin responsive
AhSBP2		motif_sequence	201	4	-	organism
AhSBP2		motif_sequence	313	4	-	organism
AhSBP2		motif_sequence	559	4	+	organism
AhSBP2		motif_sequence	612	4	+	organism
AhSBP2		motif_sequence	1142	4	-	organism
AhSBP2		motif_sequence	1258	4	+	organism
AhSBP2		motif_sequence	1276	4	-	organism
AhSBP2		motif_sequence	1390	4	-	organism
AhSBP2		motif_sequence	1395	4	-	organism
AhSBP2		motif_sequence	1641	4	-	organism
AhSBP2		motif_sequence	1864	4	-	organism
AhSBP2		motif_sequence	1957	4	-	organism
AhSBP2	TGACG-motif	TGACG	1248	5	+	Hordeum vulgare	MeJA responsiveness
AhSBP2	O2-site	GATGA(C/T)(A/G)TG(A/G)	1279	8	+	Zea mays	zein metabolism regulation
AhSBP2	O2-site	GATGA(C/T)(A/G)TG(A/G)	1284	8	+	Zea mays	zein metabolism regulation
AhSBP2	O2-site	GATGA(C/T)(A/G)TG(A/G)	1289	8	+	Zea mays	zein metabolism regulation
AhSBP2	GT1-motif	GGTTAA	131	6	+	Arabidopsis thaliana	light responsive
AhSBP2	GT1-motif	GGTTAA	404	6	+	Arabidopsis thaliana	light responsive
AhSBP2	GT1-motif	GGTTAA	1169	6	-	Arabidopsis thaliana	light responsive
AhSBP2	GT1-motif	GGTTAAT	1427	7	-	Avena sativa	light responsive
AhSBP2	GT1-motif	GGTTAA	1428	6	-	Arabidopsis thaliana	light responsive
AhSBP2	DRE core	GCCGAC	291	6	+	Arabidopsis thaliana
AhSBP2	DRE core	GCCGAC	346	6	+	Arabidopsis thaliana
AhSBP2	DRE core	GCCGAC	376	6	+	Arabidopsis thaliana
AhSBP2	DRE core	GCCGAC	415	6	+	Arabidopsis thaliana
AhSBP2	Unnamed__4	CTCC	298	4	-	Petroselinum hortense
AhSBP2	Unnamed__4	CTCC	359	4	-	Petroselinum hortense
AhSBP2	Unnamed__4	CTCC	520	4	+	Petroselinum hortense
AhSBP2	Unnamed__4	CTCC	1044	4	+	Petroselinum hortense
AhSBP2	Unnamed__4	CTCC	1094	4	+	Petroselinum hortense
AhSBP2	Unnamed__4	CTCC	1118	4	+	Petroselinum hortense
AhSBP2	Unnamed__4	CTCC	1189	4	+	Petroselinum hortense
AhSBP2	Unnamed__4	CTCC	1390	4	-	Petroselinum hortense
AhSBP2	Unnamed__4	CTCC	1395	4	-	Petroselinum hortense
AhSBP2	Unnamed__4	CTCC	1409	4	-	Petroselinum hortense
AhSBP2	Unnamed__4	CTCC	1754	4	+	Petroselinum hortense
AhSBP2	Unnamed__4	CTCC	1757	4	+	Petroselinum hortense
AhSBP2	Unnamed__4	CTCC	1760	4	+	Petroselinum hortense
AhSBP2	Unnamed__4	CTCC	1852	4	+	Petroselinum hortense
AhSBP2	Unnamed__4	CTCC	1957	4	-	Petroselinum hortense
AhSBP2	Unnamed__4	CTCC	1984	4	+	Petroselinum hortense
AhSBP2	CCAAT-box	CAACGG	1386	6	+	Hordeum vulgare	MYB binding
AhSBP2	Box 4	ATTAAT	823	6	+	Petroselinum crispum	light responsive
AhSBP2	Box 4	ATTAAT	860	6	+	Petroselinum crispum	light responsive
AhSBP2	G-box	CACGAC	443	6	+	Zea mays	light responsive
AhSBP2	G-box	ACACGTGT	1535	8	-	Brassica napus	light responsive
AhSBP2	G-box	CACGTG	1536	6	-	Arabidopsis thaliana	light responsive
AhSBP2	AE-box	AGAAACTT	1027	8	+	Arabidopsis thaliana	light responsive
AhSBP2	AE-box	AGAAACAA	1328	8	+	Arabidopsis thaliana	light responsive
AhSBP2	MYB	TAACCA	123	6	-	Arabidopsis thaliana
AhSBP2	MYB	TAACCA	130	6	-	Arabidopsis thaliana
AhSBP2	MYB	CAACCA	495	6	+	Arabidopsis thaliana
AhSBP2	MYB	CAACCA	1216	6	-	Arabidopsis thaliana
AhSBP2	G-Box	CACGTG	1536	6	-	Pisum sativum	light responsive
AhSBP2	Unnamed__2	CCCCGG	341	6	+	Zea mays
AhSBP2	as-1	TGACG	1248	5	+	Arabidopsis thaliana
AhSBP20	TCA	TCATCTTCAT	152	9	-	Pisum sativum
AhSBP20	TCA	TCATCTTCAT	851	9	-	Pisum sativum
AhSBP20	ABRE	ACGTG	61	5	+	Arabidopsis thaliana	abscisic acid responsiveness
AhSBP20	ABRE	CGCACGTGTC	522	9	+	Hordeum vulgare	abscisic acid responsiveness
AhSBP20	ABRE	ACGTG	525	5	+	Arabidopsis thaliana	abscisic acid responsiveness
AhSBP20	ABRE	ACGTG	963	5	+	Arabidopsis thaliana	abscisic acid responsiveness
AhSBP20	ABRE	ACGTG	1047	5	-	Arabidopsis thaliana	abscisic acid responsiveness
AhSBP20	ABRE	CGTACGTGCA	1372	9	-	Hordeum vulgare	abscisic acid responsiveness
AhSBP20	CAAT-box	CAAAT	56	5	-	Pisum sativum
AhSBP20	CAAT-box	CAAT	71	4	-	Nicotiana glutinosa
AhSBP20	CAAT-box	CCAAT	256	5	+	Arabidopsis thaliana
AhSBP20	CAAT-box	CAAT	257	4	+	Nicotiana glutinosa
AhSBP20	CAAT-box	CCAAT	336	5	-	Arabidopsis thaliana
AhSBP20	CAAT-box	CAAT	349	4	+	Nicotiana glutinosa
AhSBP20	CAAT-box	CAAT	421	4	+	Nicotiana glutinosa
AhSBP20	CAAT-box	CAAT	534	4	+	Nicotiana glutinosa
AhSBP20	CAAT-box	CAAT	576	4	-	Nicotiana glutinosa
AhSBP20	CAAT-box	CAAAT	606	5	-	Pisum sativum
AhSBP20	CAAT-box	CAAT	616	4	+	Nicotiana glutinosa
AhSBP20	CAAT-box	CAAT	654	4	-	Nicotiana glutinosa
AhSBP20	CAAT-box	CCAAT	672	5	-	Arabidopsis thaliana
AhSBP20	CAAT-box	CAAAT	725	5	+	Pisum sativum
AhSBP20	CAAT-box	CCAAT	761	5	-	Arabidopsis thaliana
AhSBP20	CAAT-box	CAAT	874	4	+	Nicotiana glutinosa
AhSBP20	CAAT-box	CAAT	876	4	-	Nicotiana glutinosa
AhSBP20	CAAT-box	CAAT	948	4	-	Nicotiana glutinosa
AhSBP20	CAAT-box	CAAT	987	4	+	Nicotiana glutinosa
AhSBP20	CAAT-box	CAAT	1065	4	-	Nicotiana glutinosa
AhSBP20	CAAT-box	CAAT	1104	4	-	Nicotiana glutinosa
AhSBP20	CAAT-box	CAAAT	1113	5	-	Pisum sativum
AhSBP20	CAAT-box	CAAT	1170	4	+	Nicotiana glutinosa
AhSBP20	CAAT-box	CAAAT	1196	5	-	Pisum sativum
AhSBP20	CAAT-box	CAAT	1326	4	-	Nicotiana glutinosa
AhSBP20	CAAT-box	CAAT	1412	4	-	Nicotiana glutinosa
AhSBP20	CAAT-box	CAAT	1537	4	+	Nicotiana glutinosa
AhSBP20	CAAT-box	CCAAT	1539	5	-	Arabidopsis thaliana
AhSBP20	CAAT-box	CAAT	1561	4	-	Nicotiana glutinosa
AhSBP20	CAAT-box	CAAAT	1592	5	+	Pisum sativum
AhSBP20	CAAT-box	CAAT	1607	4	+	Nicotiana glutinosa
AhSBP20	CAAT-box	CAAT	1634	4	+	Nicotiana glutinosa
AhSBP20	CAAT-box	CCAAT	1642	5	+	Arabidopsis thaliana
AhSBP20	CAAT-box	CAAT	1643	4	+	Nicotiana glutinosa
AhSBP20	CAAT-box	CAAT	1682	4	+	Nicotiana glutinosa
AhSBP20	CAAT-box	CAAAT	1734	5	-	Pisum sativum
AhSBP20	CAAT-box	CAAT	1785	4	-	Nicotiana glutinosa
AhSBP20	CAAT-box	CAAT	1798	4	+	Nicotiana glutinosa
AhSBP20	CAAT-box	CAAT	1830	4	+	Nicotiana glutinosa
AhSBP20	CAAT-box	CAAT	1851	4	-	Nicotiana glutinosa
AhSBP20	CAAT-box	CAAT	1943	4	+	Nicotiana glutinosa
AhSBP20	ARE	AAACCA	1693	6	+	Zea mays
AhSBP20	MYB recognition site	CCGTTG	1489	6	+	Arabidopsis thaliana
AhSBP20	Unnamed__1	CGTGG	882	5	+	Zea mays
AhSBP20	Unnamed__1	CGTGG	1507	5	+	Zea mays
AhSBP20	Myb	CAACTG	199	6	-	Arabidopsis thaliana
AhSBP20	Myb	CAACTG	566	6	-	Arabidopsis thaliana
AhSBP20	Myb	TAACTG	580	6	-	Arabidopsis thaliana
AhSBP20	Myb	TAACTG	1838	6	-	Arabidopsis thaliana
AhSBP20	ERE	ATTTTAAA	647	8	+	Nicotiana glutinos
AhSBP20	MYC	CATTTG	55	6	+	Arabidopsis thaliana
AhSBP20	MYC	CATGTG	504	6	+	Arabidopsis thaliana
AhSBP20	MYC	CAATTG	874	6	+	Arabidopsis thaliana
AhSBP20	MYC	CATGTG	894	6	-	Arabidopsis thaliana
AhSBP20	MYC	CAATTG	1537	6	-	Arabidopsis thaliana
AhSBP20	TATA-box	TATA	180	4	+	Arabidopsis thaliana
AhSBP20	TATA-box	TATA	186	4	+	Arabidopsis thaliana
AhSBP20	TATA-box	TATAA	481	5	-	Arabidopsis thaliana
AhSBP20	TATA-box	TATA	482	4	+	Arabidopsis thaliana
AhSBP20	TATA-box	TATACA	539	6	-	Helianthus annuus
AhSBP20	TATA-box	TATA	541	4	+	Arabidopsis thaliana
AhSBP20	TATA-box	TATA	1690	4	-	Arabidopsis thaliana
AhSBP20	TATA-box	ATTATA	1720	6	+	Brassica napus
AhSBP20	TATA-box	TATAA	1721	5	-	Arabidopsis thaliana
AhSBP20	TATA-box	TATA	1722	4	-	Arabidopsis thaliana
AhSBP20	TATA-box	TATAA	1847	5	-	Arabidopsis thaliana
AhSBP20	TATA-box	TATA	1848	4	-	Arabidopsis thaliana
AhSBP20	TATA-box	ATATAA	1861	6	+	Brassica oleracea
AhSBP20	TATA-box	TATA	1862	4	-	Arabidopsis thaliana
AhSBP20	TATA-box	TATAA	1887	5	-	Arabidopsis thaliana
AhSBP20	TATA-box	TATA	1888	4	-	Arabidopsis thaliana
AhSBP20	I-box	gGATAAGGTG	1877	9	-	Zea mays	light responsive
AhSBP20	box S	AGCCACC	906	7	-	Arabidopsis thaliana
AhSBP20		motif_sequence	12	4	-	organism
AhSBP20		motif_sequence	86	4	-	organism
AhSBP20		motif_sequence	154	4	-	organism
AhSBP20		motif_sequence	236	4	+	organism
AhSBP20		motif_sequence	263	4	-	organism
AhSBP20		motif_sequence	267	4	+	organism
AhSBP20		motif_sequence	272	4	+	organism
AhSBP20		motif_sequence	384	4	+	organism
AhSBP20		motif_sequence	402	4	+	organism
AhSBP20		motif_sequence	668	4	-	organism
AhSBP20		motif_sequence	745	4	-	organism
AhSBP20		motif_sequence	754	4	-	organism
AhSBP20		motif_sequence	837	4	-	organism
AhSBP20		motif_sequence	853	4	-	organism
AhSBP20		motif_sequence	893	4	-	organism
AhSBP20		motif_sequence	900	4	-	organism
AhSBP20		motif_sequence	1128	4	-	organism
AhSBP20		motif_sequence	1227	4	-	organism
AhSBP20		motif_sequence	1267	4	+	organism
AhSBP20		motif_sequence	1357	4	+	organism
AhSBP20		motif_sequence	1444	4	+	organism
AhSBP20		motif_sequence	1455	4	+	organism
AhSBP20		motif_sequence	1475	4	-	organism
AhSBP20		motif_sequence	1790	4	+	organism
AhSBP20		motif_sequence	1804	4	+	organism
AhSBP20		motif_sequence	1952	4	+	organism
AhSBP20	MBS	CAACTG	199	6	-	Arabidopsis thaliana	MYB binding
AhSBP20	MBS	CAACTG	566	6	-	Arabidopsis thaliana	MYB binding
AhSBP20	WRE3	CCACCT	216	6	-	Pisum sativum
AhSBP20	STRE	AGGGG	292	5	+	Arabidopsis thaliana
AhSBP20	STRE	AGGGG	825	5	+	Arabidopsis thaliana
AhSBP20	CGTCA-motif	CGTCA	59	5	-	Hordeum vulgare	MeJA responsiveness
AhSBP20	CGTCA-motif	CGTCA	172	5	-	Hordeum vulgare	MeJA responsiveness
AhSBP20	CGTCA-motif	CGTCA	398	5	+	Hordeum vulgare	MeJA responsiveness
AhSBP20	CGTCA-motif	CGTCA	961	5	-	Hordeum vulgare	MeJA responsiveness
AhSBP20	LTR	CCGAAA	662	6	+	Hordeum vulgare	low-temperature responsiveness
AhSBP20	TGACG-motif	TGACG	59	5	+	Hordeum vulgare	MeJA responsiveness
AhSBP20	TGACG-motif	TGACG	172	5	+	Hordeum vulgare	MeJA responsiveness
AhSBP20	TGACG-motif	TGACG	398	5	-	Hordeum vulgare	MeJA responsiveness
AhSBP20	TGACG-motif	TGACG	961	5	+	Hordeum vulgare	MeJA responsiveness
AhSBP20	TCA-element	TCAGAAGAGG	834	9	+	Brassica oleracea	salicylic acid responsiveness
AhSBP20	DRE core	GCCGAC	529	6	-	Arabidopsis thaliana
AhSBP20	F-box	CTATTCTCATT	1906	10	+	Lycopersicon esculentum
AhSBP20	CCAAT-box	CAACGG	1489	6	-	Hordeum vulgare	MYB binding
AhSBP20	Unnamed__4	CTCC	9	4	-	Petroselinum hortense
AhSBP20	Unnamed__4	CTCC	12	4	-	Petroselinum hortense
AhSBP20	Unnamed__4	CTCC	297	4	-	Petroselinum hortense
AhSBP20	Unnamed__4	CTCC	386	4	+	Petroselinum hortense
AhSBP20	Unnamed__4	CTCC	437	4	-	Petroselinum hortense
AhSBP20	Unnamed__4	CTCC	452	4	-	Petroselinum hortense
AhSBP20	Unnamed__4	CTCC	558	4	-	Petroselinum hortense
AhSBP20	Unnamed__4	CTCC	621	4	-	Petroselinum hortense
AhSBP20	Unnamed__4	CTCC	668	4	-	Petroselinum hortense
AhSBP20	Unnamed__4	CTCC	711	4	+	Petroselinum hortense
AhSBP20	Unnamed__4	CTCC	721	4	-	Petroselinum hortense
AhSBP20	Unnamed__4	CTCC	754	4	-	Petroselinum hortense
AhSBP20	Unnamed__4	CTCC	843	4	-	Petroselinum hortense
AhSBP20	Unnamed__4	CTCC	853	4	-	Petroselinum hortense
AhSBP20	Unnamed__4	CTCC	1122	4	-	Petroselinum hortense
AhSBP20	Unnamed__4	CTCC	1128	4	-	Petroselinum hortense
AhSBP20	Unnamed__4	CTCC	1227	4	-	Petroselinum hortense
AhSBP20	Unnamed__4	CTCC	1332	4	+	Petroselinum hortense
AhSBP20	Unnamed__4	CTCC	1335	4	+	Petroselinum hortense
AhSBP20	Unnamed__4	CTCC	1359	4	+	Petroselinum hortense
AhSBP20	Unnamed__4	CTCC	1366	4	+	Petroselinum hortense
AhSBP20	Unnamed__4	CTCC	1519	4	+	Petroselinum hortense
AhSBP20	Unnamed__4	CTCC	1580	4	+	Petroselinum hortense
AhSBP20	AE-box	AGAAACAA	116	8	+	Arabidopsis thaliana	light responsive
AhSBP20	AE-box	AGAAACTT	1351	8	-	Arabidopsis thaliana	light responsive
AhSBP20	Box 4	ATTAAT	989	6	+	Petroselinum crispum	light responsive
AhSBP20	Box 4	ATTAAT	1192	6	-	Petroselinum crispum	light responsive
AhSBP20	G-box	CACGTC	60	6	-	Zea mays	light responsive
AhSBP20	G-box	CACGTC	962	6	-	Zea mays	light responsive
AhSBP20	G-box	CACGAC	1505	6	-	Zea mays	light responsive
AhSBP20	TCCC-motif	TCTCCCT	1358	7	+	Spinacia oleracea	light responsive
AhSBP20	G-Box	CACGTT	524	6	-	Pisum sativum	light responsive
AhSBP20	G-Box	CACGTT	1047	6	+	Pisum sativum	light responsive
AhSBP20	MYB	CAACCA	121	6	+	Arabidopsis thaliana
AhSBP20	MYB	CAACCA	146	6	-	Arabidopsis thaliana
AhSBP20	GATA-motif	AAGGATAAGG	1879	9	-	Solanum tuberosum	light responsive
AhSBP20	dOCT	CTCGGATC	93	8	-	Zea mays
AhSBP20	ACE	CTAACGTATT	968	9	-	Petroselinum crispum	light responsive
AhSBP20	as-1	TGACG	59	5	+	Arabidopsis thaliana
AhSBP20	as-1	TGACG	172	5	+	Arabidopsis thaliana
AhSBP20	as-1	TGACG	398	5	-	Arabidopsis thaliana
AhSBP20	as-1	TGACG	961	5	+	Arabidopsis thaliana
AhSBP21	Box 4	ATTAAT	6	6	+	Petroselinum crispum	light responsive
AhSBP21	Box 4	ATTAAT	417	6	+	Petroselinum crispum	light responsive
AhSBP21	Box 4	ATTAAT	455	6	+	Petroselinum crispum	light responsive
AhSBP21	G-box	TACGTG	1076	6	-	Arabidopsis thaliana	light responsive
AhSBP21	CARE	CAACTCAC	1482	8	-	Oryza sativa
AhSBP21	CARE	CAACTCCC	1661	8	-	Oryza sativa
AhSBP21	GATA-motif	AAGGATAAGG	1698	9	+	Solanum tuberosum	light responsive
AhSBP21	MYB	CAACCA	165	6	-	Arabidopsis thaliana
AhSBP21	MYB	CAACCA	254	6	-	Arabidopsis thaliana
AhSBP21	MYB	CAACCA	312	6	-	Arabidopsis thaliana
AhSBP21	MYB	TAACCA	1088	6	+	Arabidopsis thaliana
AhSBP21	MYB	CAACAG	1888	6	-	Arabidopsis thaliana
AhSBP21	G-Box	CACGTT	473	6	+	Pisum sativum	light responsive
AhSBP21	F-box	CTATTCTCATT	43	10	+	Lycopersicon esculentum
AhSBP21	TATA	TATAAAAT	264	8	+	Arabidopsis thaliana
AhSBP21	GT1-motif	GGTTAA	1087	6	-	Arabidopsis thaliana	light responsive
AhSBP21	TCA-element	CCATCTTTTT	1357	9	+	Nicotiana tabacum	salicylic acid responsiveness
AhSBP21	Unnamed__4	CTCC	660	4	+	Petroselinum hortense
AhSBP21	Unnamed__4	CTCC	704	4	+	Petroselinum hortense
AhSBP21	Unnamed__4	CTCC	725	4	-	Petroselinum hortense
AhSBP21	Unnamed__4	CTCC	746	4	+	Petroselinum hortense
AhSBP21	Unnamed__4	CTCC	832	4	+	Petroselinum hortense
AhSBP21	Unnamed__4	CTCC	1023	4	-	Petroselinum hortense
AhSBP21	Unnamed__4	CTCC	1134	4	+	Petroselinum hortense
AhSBP21	Unnamed__4	CTCC	1141	4	+	Petroselinum hortense
AhSBP21	Unnamed__4	CTCC	1420	4	-	Petroselinum hortense
AhSBP21	Unnamed__4	CTCC	1454	4	-	Petroselinum hortense
AhSBP21	Unnamed__4	CTCC	1518	4	-	Petroselinum hortense
AhSBP21	Unnamed__4	CTCC	1662	4	-	Petroselinum hortense
AhSBP21	Unnamed__4	CTCC	1685	4	-	Petroselinum hortense
AhSBP21	Unnamed__4	CTCC	1694	4	-	Petroselinum hortense
AhSBP21	Unnamed__4	CTCC	1732	4	-	Petroselinum hortense
AhSBP21	Unnamed__4	CTCC	1755	4	-	Petroselinum hortense
AhSBP21	Unnamed__4	CTCC	1779	4	+	Petroselinum hortense
AhSBP21	CCAAT-box	CAACGG	1286	6	-	Hordeum vulgare	MYB binding
AhSBP21	MRE	AACCTAA	1401	7	-	Petroselinum crispum	MYB binding
AhSBP21	W box	TTGACC	1431	6	-	Arabidopsis thaliana
[truncated: 4,094 more rows]
