# Supplementary material for: Genome-wide identification and expression profiling of the SBP/miR156 module in response to pathogen stress in sisal (Agave sisalana)
Source: Front Plant Sci. 2026 Mar 20;17:1781847. doi: 10.3389/fpls.2026.1781847 (PMC13047139; doi:10.3389/fpls.2026.1781847)
Supplement: Supplementary file 7 [file Table7.xlsx]

## Sheet: Sheet1
#Please import the downloaded file into Microsoft Excel or other speadsheet software
miRNA_Acc.	Target_Acc.	Expectation	UPE$	miRNA_start	miRNA_end	Target_start	Target_end	miRNA_aligned_fragment	alignment	Target_aligned_fragment	Inhibition	Target_Desc.	Multiplicity
miR156	AhSBP38	0	-1	1	20	1130	1149	UGACAGAAGAGAGUGAGCAC	::::::::::::::::::::	GUGCUCACUCUCUUCUGUCA	Cleavage		1
miR156	AhSBP41	1	-1	1	20	575	594	UGACAGAAGAGAGUGAGCAC	:::::: :::::::::::::	GUGCUCUCUCUCUUCUGUCA	Cleavage		1
miR156	AhSBP9	1	-1	1	20	773	792	UGACAGAAGAGAGUGAGCAC	:::::: :::::::::::::	GUGCUCUCUCUCUUCUGUCA	Cleavage		1
miR156	AhSBP37	1	-1	1	20	845	864	UGACAGAAGAGAGUGAGCAC	:::::: :::::::::::::	GUGCUCUCUCUCUUCUGUCA	Cleavage		1
miR156	AhSBP5	1	-1	1	20	1007	1026	UGACAGAAGAGAGUGAGCAC	:::::: :::::::::::::	GUGCUCUCUCUCUUCUGUCA	Cleavage		1
miR156	AhSBP21	1	-1	1	20	1133	1152	UGACAGAAGAGAGUGAGCAC	:::::: :::::::::::::	GUGCUCUCUCUCUUCUGUCA	Cleavage		1
miR156	AhSBP32	1	-1	1	20	805	824	UGACAGAAGAGAGUGAGCAC	:::::: :::::::::::::	GUGCUCUCUCUCUUCUGUCA	Cleavage		1
miR156	AhSBP20	1	-1	1	20	440	459	UGACAGAAGAGAGUGAGCAC	:::::: :::::::::::::	GUGCUCUCUCUCUUCUGUCA	Cleavage		1
miR156	AhSBP28	1	-1	1	20	878	897	UGACAGAAGAGAGUGAGCAC	:::::: :::::::::::::	GUGCUCUCUCUCUUCUGUCA	Cleavage		1
miR156	AhSBP39	1	-1	1	20	500	519	UGACAGAAGAGAGUGAGCAC	:::::: :::::::::::::	GUGCUCUCUCUCUUCUGUCA	Cleavage		2
miR156	AhSBP39	1	-1	1	20	647	666	UGACAGAAGAGAGUGAGCAC	:::::: :::::::::::::	GUGCUCUCUCUCUUCUGUCA	Cleavage		2
miR156	AhSBP29	1	-1	1	20	905	924	UGACAGAAGAGAGUGAGCAC	:::::: :::::::::::::	GUGCUCUCUCUCUUCUGUCA	Cleavage		1
miR156	AhSBP33	1	-1	1	20	563	582	UGACAGAAGAGAGUGAGCAC	::::: :::::::::::::	AUGCUCUCUCUCUUCUGUCA	Cleavage		1
miR156	AhSBP35	1	-1	1	20	491	510	UGACAGAAGAGAGUGAGCAC	::::: :::::::::::::	AUGCUCUCUCUCUUCUGUCA	Cleavage		1
miR156	AhSBP27	1	-1	1	20	557	576	UGACAGAAGAGAGUGAGCAC	::::: :::::::::::::	AUGCUCUCUCUCUUCUGUCA	Cleavage		1
miR156	AhSBP43	1.5	-1	1	20	497	516	UGACAGAAGAGAGUGAGCAC	:::.:: :::::::::::::	GUGUUCUCUCUCUUCUGUCA	Cleavage		1
miR156	AhSBP2	1.5	-1	1	20	458	477	UGACAGAAGAGAGUGAGCAC	:::.:: :::::::::::::	GUGUUCUCUCUCUUCUGUCA	Cleavage		1
miR156	AhSBP26	4	-1	1	20	557	574	UGACAGAAGAGAGUGAGCAC	:::: :::::::::::::	AUGCU--CUCUCUUCUGUCA	Cleavage		1
miR156	AhSBP34	4	-1	1	20	532	549	UGACAGAAGAGAGUGAGCAC	:::: :::::::::::::	AUGCU--CUCUCUUCUGUCA	Cleavage		1
